# Supplementary material for: (8-Amino­quinoline-κ2 N,N′)bis­(1,1,1,5,5,5-hexa­fluoro­pentane-2,4-dionato-κ2 O,O′)cobalt(II)
Source: Acta Crystallogr Sect E Struct Rep Online. 2012 Mar 21;68(Pt 4):m450. doi: 10.1107/S1600536812011312 (PMC3343848; doi:10.1107/S1600536812011312)
Supplement: Supplementary file 1 [file e-68-0m450-sup1.cif]

##############################################################################
#                                                                            #
# This CIF contains the data in a paper accepted for publication in          #
# Acta Crystallographica Section E. It conforms to the requirements of       #
# Notes for Authors for Acta Crystallographica Section E, and has been       #
# peer reviewed under the auspices of the IUCr Commission on Journals.       #
#                                                                            #
# Full details of the Crystallographic Information File format               #
# are given in the paper "The Crystallographic Information File (CIF):       #
# a New Standard Archive File for Crystallography" by S. R. Hall, F. H.      #
# Allen and I. D. Brown [Acta Cryst. (1991), A47, 655-685].                  #
#                                                                            #
# The current version of the core CIF dictionary is obtainable from          #
# ftp://ftp.iucr.org/pub/cif_core.dic.                                       #
#                                                                            #
# Software is freely available for graphical display of the structure(s)     #
# in this CIF. For information consult the CIF software page                 #
# http://www.iucr.org/resources/cif/software.                                #
#                                                                            #
# This file may be used for bona fide research purposes within the           #
# scientific community so long as proper attribution is given to the journal # 
# article from which it was obtained.                                        #
#                                                                            #
##############################################################################
data_I
_audit_creation_method     SHELXL-97
_chemical_name_systematic
;
(8-Aminoquinoline-\k^2^<i>N</i>,<i>N</i>')bis(1,1,1,5,5,5-hexafluoropentane-
2,4-dionato-\k^2^<i>O</i>,<i>O'</i>)cobalt(II)
;
_chemical_name_common     ?
_chemical_formula_moiety     'C19 H10 Co F12 N2 O4'
_chemical_formula_sum     'C19 H10 Co F12 N2 O4'
_chemical_formula_iupac     '[Co (C5 H F6 O2)2 (C9 H8 N2)]'
_chemical_formula_weight     617.22
_chemical_melting_point     ?
_symmetry_cell_setting     triclinic
_symmetry_space_group_name_H-M     'P -1'
_symmetry_space_group_name_Hall     '-P 1'
loop_
    _symmetry_equiv_pos_as_xyz
    'x, y, z'
    '-x, -y, -z'
_cell_length_a     9.6102(4)
_cell_length_b     10.2681(5)
_cell_length_c     12.4154(6)
_cell_angle_alpha     114.1490(10)
_cell_angle_beta     90.9270(10)
_cell_angle_gamma     95.2020(10)
_cell_volume     1111.40(9)
_cell_formula_units_Z     2
_cell_measurement_reflns_used     6750
_cell_measurement_theta_min     2.71
_cell_measurement_theta_max     27.55
_cell_measurement_temperature     100(2)
_exptl_crystal_description     'prism'
_exptl_crystal_colour     'orange'
_exptl_crystal_size_max     0.29
_exptl_crystal_size_mid     0.18
_exptl_crystal_size_min     0.16
_exptl_crystal_density_diffrn     1.844
_exptl_crystal_density_meas     ?
_exptl_crystal_density_method     'not measured'
_exptl_crystal_F_000     610
_exptl_absorpt_coefficient_mu     0.904
_exptl_absorpt_correction_type     multi-scan
_exptl_absorpt_process_details     '(SADABS; Bruker, 2003)'
_exptl_absorpt_correction_T_min     0.682
_exptl_absorpt_correction_T_max     0.746
_exptl_special_details     ?
_diffrn_ambient_temperature     100(2)
_diffrn_radiation_type     MoK\a
_diffrn_radiation_wavelength     0.71073
_diffrn_radiation_source     'fine-focus sealed tube'
_diffrn_radiation_monochromator     graphite
_diffrn_measurement_device_type     'Bruker APEXII CCD area-detector'
_diffrn_measurement_method     '\f and \w scans'
_diffrn_detector_area_resol_mean     ?
_diffrn_reflns_number     10217
_diffrn_reflns_av_R_equivalents     0.0102
_diffrn_reflns_av_sigmaI/netI     0.0150
_diffrn_reflns_theta_min     2.13
_diffrn_reflns_theta_max     27.57
_diffrn_reflns_theta_full     27.57
_diffrn_measured_fraction_theta_max     0.991
_diffrn_measured_fraction_theta_full     0.991
_diffrn_reflns_limit_h_min     -12
_diffrn_reflns_limit_h_max     12
_diffrn_reflns_limit_k_min     -13
_diffrn_reflns_limit_k_max     13
_diffrn_reflns_limit_l_min     -15
_diffrn_reflns_limit_l_max     16
_refine_special_details
;
Refinement of <i>F</i>^2^ against ALL reflections. The weighted <i>R</i>-factor
<i>wR</i> and goodness of fit <i>S</i> are based on <i>F</i>^2^, conventional
<i>R</i>-factors <i>R</i> are based on <i>F</i>, with <i>F</i> set to zero for
negative <i>F</i>^2^. The threshold expression of <i>F</i>^2^ >
\s(<i>F</i>^2^) is used only for calculating <i>R</i>-factors(gt) <i>etc</i>.
and is not relevant to the choice of reflections for refinement.
<i>R</i>-factors based on <i>F</i>^2^ are statistically about twice as large
as those based on <i>F</i>, and <i>R</i>- factors based on ALL data will be
even larger.
;
_reflns_number_total     5113
_reflns_number_gt     4735
_reflns_threshold_expression     I>2\s(I)
_refine_ls_structure_factor_coef     Fsqd
_refine_ls_matrix_type     full
_refine_ls_R_factor_all     0.0330
_refine_ls_R_factor_gt     0.0305
_refine_ls_wR_factor_gt     0.0763
_refine_ls_wR_factor_ref     0.0781
_refine_ls_goodness_of_fit_ref     1.046
_refine_ls_restrained_S_all     1.043
_refine_ls_number_reflns     5113
_refine_ls_number_parameters     399
_refine_ls_number_restraints     54
_refine_ls_hydrogen_treatment     constr
_refine_ls_weighting_scheme     calc
_refine_ls_weighting_details
         'calc w=1/[\s^2^(Fo^2^)+(0.0369P)^2^+0.8282P] where P=(Fo^2^+2Fc^2^)/3'
_atom_sites_solution_hydrogens     geom
_atom_sites_solution_primary     direct
_atom_sites_solution_secondary     difmap
_refine_ls_shift/su_max     0.001
_refine_ls_shift/su_mean     0.000
_refine_diff_density_max     0.786
_refine_diff_density_min     -0.554
_refine_ls_extinction_method     none
_refine_ls_extinction_coef     ?
loop_
    _atom_type_symbol
    _atom_type_description
    _atom_type_scat_dispersion_real
    _atom_type_scat_dispersion_imag
    _atom_type_scat_source
    'C' 'C' 0.0033 0.0016
                         'International Tables Vol C Tables 4.2.6.8 and 6.1.1.4'
    'H' 'H' 0.0000 0.0000
                         'International Tables Vol C Tables 4.2.6.8 and 6.1.1.4'
    'Co' 'Co' 0.3494 0.9721
                         'International Tables Vol C Tables 4.2.6.8 and 6.1.1.4'
    'F' 'F' 0.0171 0.0103
                         'International Tables Vol C Tables 4.2.6.8 and 6.1.1.4'
    'N' 'N' 0.0061 0.0033
                         'International Tables Vol C Tables 4.2.6.8 and 6.1.1.4'
    'O' 'O' 0.0106 0.0060
                         'International Tables Vol C Tables 4.2.6.8 and 6.1.1.4'
_computing_data_collection     'APEX2 (Bruker, 2005)'
_computing_cell_refinement     'APEX2 (Bruker, 2005)'
_computing_data_reduction     'SAINT (Bruker, 2003)'
_computing_structure_solution     'SHELXS97 (Sheldrick, 2008)'
_computing_structure_refinement     'SHELXL97 (Sheldrick, 2008)'
_computing_molecular_graphics     'X-SEED (Barbour, 2001)'
_computing_publication_material     'publCIF (Westrip, 2010)'
loop_
    _atom_site_type_symbol
    _atom_site_label
    _atom_site_fract_x
    _atom_site_fract_y
    _atom_site_fract_z
    _atom_site_U_iso_or_equiv
    _atom_site_adp_type
    _atom_site_calc_flag
    _atom_site_refinement_flags
    _atom_site_occupancy
    _atom_site_symmetry_multiplicity
    _atom_site_disorder_assembly
    _atom_site_disorder_group
    Co Co1 0.12629(2) 0.20101(2) 0.679585(17) 0.01788(7) Uani d . 1 1 . .
    O O1 0.17857(12) 0.15131(12) 0.82150(10) 0.0233(2) Uani d . 1 1 . .
    O O2 0.23066(12) 0.02680(12) 0.57507(10) 0.0226(2) Uani d . 1 1 . .
    O O3 0.30314(12) 0.34361(12) 0.71520(10) 0.0220(2) Uani d . 1 1 . .
    O O4 0.08649(12) 0.23137(11) 0.52671(9) 0.0206(2) Uani d . 1 1 . .
    N N1 0.00333(14) 0.36365(14) 0.78304(11) 0.0194(3) Uani d . 1 1 . .
    N N2 -0.07051(15) 0.07814(14) 0.66194(12) 0.0228(3) Uani d . 1 1 . .
    H H2A -0.1131 0.0575 0.5909 0.027 Uiso calc R 1 1 . .
    H H2B -0.0573 -0.0051 0.6667 0.027 Uiso calc R 1 1 . .
    C C18 -0.27315(19) 0.0996(2) 0.78771(16) 0.0305(4) Uani d . 1 1 . .
    H H18 -0.2966 0.0007 0.7528 0.037 Uiso calc R 1 1 . .
    C C8 0.26994(16) 0.41960(17) 0.55914(14) 0.0210(3) Uani d . 1 1 . .
    H H8 0.3061 0.4845 0.5294 0.025 Uiso calc R 1 1 . .
    C C13 -0.16746(19) 0.5479(2) 0.94323(14) 0.0289(4) Uani d . 1 1 . .
    H H13 -0.2230 0.6101 0.9972 0.035 Uiso calc R 1 1 . .
    C C6 0.33529(16) 0.41998(16) 0.66082(13) 0.0195(3) Uani d . 1 1 . .
    C C1 0.24544(17) 0.05082(17) 0.81746(14) 0.0228(3) Uani d . 1 1 A .
    C C9 0.15234(16) 0.32484(16) 0.50105(13) 0.0187(3) Uani d . 1 1 . .
    C C3 0.30849(18) -0.04772(18) 0.72205(15) 0.0262(3) Uani d . 1 1 . .
    H H3 0.3610 -0.1127 0.7344 0.031 Uiso calc R 1 1 . .
    C C19 -0.15744(17) 0.15903(18) 0.75482(14) 0.0225(3) Uani d . 1 1 . .
    C C10 0.09259(17) 0.33064(17) 0.38720(14) 0.0224(3) Uani d . 1 1 . .
    C C11 0.03646(18) 0.50439(17) 0.83206(14) 0.0232(3) Uani d . 1 1 . .
    H H11 0.1197 0.5415 0.8131 0.028 Uiso calc R 1 1 . .
    C C4 0.29504(17) -0.05146(17) 0.60907(14) 0.0225(3) Uani d . 1 1 B .
    C C14 -0.20721(17) 0.39818(19) 0.89415(14) 0.0250(3) Uani d . 1 1 . .
    C C7 0.46039(17) 0.53403(19) 0.71976(15) 0.0250(3) Uani d . 1 1 . .
    C C2 0.2559(2) 0.0349(2) 0.93543(17) 0.0350(4) Uani d . 1 1 . .
    C C12 -0.04797(19) 0.60071(18) 0.91146(15) 0.0279(4) Uani d . 1 1 . .
    H H12 -0.0223 0.6992 0.9418 0.033 Uiso calc R 1 1 . .
    C C16 -0.32669(19) 0.3335(2) 0.92501(16) 0.0319(4) Uani d . 1 1 . .
    H H16 -0.3849 0.3903 0.9800 0.038 Uiso calc R 1 1 . .
    C C17 -0.35721(19) 0.1878(2) 0.87441(17) 0.0349(4) Uani d . 1 1 . .
    H H17 -0.4344 0.1461 0.8974 0.042 Uiso calc R 1 1 . .
    C C5 0.3599(2) -0.1715(2) 0.50891(17) 0.0334(4) Uani d . 1 1 . .
    C C15 -0.11961(16) 0.30965(17) 0.81087(13) 0.0206(3) Uani d . 1 1 . .
    F F1A 0.1331(3) 0.0212(7) 0.9737(4) 0.0637(14) Uani d PU 0.70(2) 1 A 1
    F F2A 0.3201(4) 0.1603(4) 1.0201(3) 0.0529(8) Uani d PU 0.70(2) 1 A 1
    F F3A 0.3336(7) -0.0600(6) 0.9363(4) 0.0808(18) Uani d PU 0.70(2) 1 A 1
    F F1B 0.232(2) 0.1358(14) 1.0254(6) 0.114(7) Uani d PU 0.30(2) 1 A 2
    F F2B 0.3649(9) -0.0234(15) 0.9466(11) 0.076(4) Uani d PU 0.30(2) 1 A 2
    F F3B 0.1601(11) -0.0845(17) 0.9226(9) 0.086(5) Uani d PU 0.30(2) 1 A 2
    F F4A 0.4341(13) -0.2489(11) 0.5421(3) 0.050(2) Uani d PU 0.57(3) 1 B 1
    F F5A 0.4082(15) -0.1279(15) 0.4265(11) 0.0323(15) Uani d PU 0.57(3) 1 B 1
    F F6A 0.2463(6) -0.2711(5) 0.4388(4) 0.0334(10) Uani d PU 0.57(3) 1 B 1
    F F4B 0.4928(14) -0.1892(18) 0.5544(7) 0.048(3) Uani d PU 0.43(3) 1 B 2
    F F5B 0.426(2) -0.1294(19) 0.4389(17) 0.042(3) Uani d PU 0.43(3) 1 B 2
    F F6B 0.2903(18) -0.2858(7) 0.4676(15) 0.061(4) Uani d PU 0.43(3) 1 B 2
    F F7 0.55505(16) 0.48660(17) 0.76660(18) 0.0789(6) Uani d . 1 1 . .
    F F8 0.52320(13) 0.58172(16) 0.64755(11) 0.0496(4) Uani d . 1 1 . .
    F F9 0.41614(15) 0.64738(15) 0.80499(13) 0.0618(4) Uani d . 1 1 . .
    F F10 0.15304(14) 0.43584(13) 0.36377(11) 0.0434(3) Uani d . 1 1 . .
    F F11 -0.04305(12) 0.34529(16) 0.39296(11) 0.0457(3) Uani d . 1 1 . .
    F F12 0.10584(16) 0.20821(13) 0.29438(10) 0.0489(3) Uani d . 1 1 . .
loop_
    _atom_site_aniso_label
    _atom_site_aniso_U_11
    _atom_site_aniso_U_22
    _atom_site_aniso_U_33
    _atom_site_aniso_U_12
    _atom_site_aniso_U_13
    _atom_site_aniso_U_23
    Co1 0.02444(12) 0.01408(11) 0.01511(11) 0.00426(8) 0.00061(7) 0.00557(8)
    O1 0.0310(6) 0.0218(5) 0.0190(5) 0.0071(5) 0.0003(4) 0.0095(4)
    O2 0.0300(6) 0.0178(5) 0.0196(5) 0.0071(4) 0.0017(4) 0.0064(4)
    O3 0.0248(5) 0.0212(5) 0.0212(5) 0.0030(4) -0.0018(4) 0.0100(4)
    O4 0.0269(6) 0.0169(5) 0.0177(5) 0.0031(4) -0.0005(4) 0.0068(4)
    N1 0.0253(6) 0.0176(6) 0.0142(6) 0.0049(5) -0.0014(5) 0.0049(5)
    N2 0.0294(7) 0.0173(6) 0.0196(6) 0.0025(5) -0.0008(5) 0.0055(5)
    C18 0.0303(9) 0.0332(9) 0.0310(9) -0.0003(7) -0.0017(7) 0.0172(8)
    C8 0.0225(7) 0.0219(7) 0.0210(7) 0.0029(6) 0.0012(6) 0.0110(6)
    C13 0.0335(9) 0.0317(9) 0.0170(7) 0.0169(7) -0.0017(6) 0.0030(6)
    C6 0.0191(7) 0.0189(7) 0.0203(7) 0.0062(5) 0.0025(5) 0.0070(6)
    C1 0.0257(8) 0.0223(7) 0.0232(8) 0.0021(6) -0.0014(6) 0.0125(6)
    C9 0.0228(7) 0.0177(7) 0.0168(7) 0.0076(6) 0.0020(5) 0.0070(6)
    C3 0.0313(8) 0.0231(8) 0.0277(8) 0.0100(6) 0.0005(7) 0.0125(7)
    C19 0.0253(8) 0.0244(8) 0.0179(7) 0.0023(6) -0.0027(6) 0.0090(6)
    C10 0.0280(8) 0.0194(7) 0.0205(7) 0.0019(6) -0.0027(6) 0.0091(6)
    C11 0.0295(8) 0.0186(7) 0.0196(7) 0.0046(6) -0.0033(6) 0.0057(6)
    C4 0.0250(8) 0.0170(7) 0.0244(8) 0.0042(6) 0.0012(6) 0.0071(6)
    C14 0.0267(8) 0.0329(9) 0.0159(7) 0.0110(7) -0.0016(6) 0.0090(6)
    C7 0.0239(8) 0.0281(8) 0.0244(8) 0.0001(6) -0.0025(6) 0.0129(7)
    C2 0.0400(10) 0.0456(11) 0.0310(9) 0.0172(9) 0.0071(8) 0.0246(9)
    C12 0.0376(9) 0.0198(8) 0.0211(8) 0.0104(7) -0.0054(7) 0.0020(6)
    C16 0.0266(8) 0.0496(11) 0.0229(8) 0.0130(8) 0.0036(7) 0.0164(8)
    C17 0.0257(8) 0.0539(12) 0.0338(10) 0.0032(8) 0.0041(7) 0.0269(9)
    C5 0.0448(11) 0.0257(9) 0.0312(9) 0.0176(8) 0.0076(8) 0.0102(7)
    C15 0.0239(7) 0.0238(8) 0.0144(7) 0.0058(6) -0.0024(6) 0.0076(6)
    F1A 0.0482(12) 0.110(4) 0.061(2) -0.0003(16) 0.0112(12) 0.065(3)
    F2A 0.0699(18) 0.0644(15) 0.0221(12) 0.0077(14) -0.0076(11) 0.0157(10)
    F3A 0.152(5) 0.079(2) 0.0424(16) 0.088(3) 0.032(2) 0.0407(16)
    F1B 0.246(19) 0.101(8) 0.030(3) 0.134(11) 0.048(7) 0.039(4)
    F2B 0.030(3) 0.172(11) 0.080(6) 0.022(4) 0.001(3) 0.102(7)
    F3B 0.082(5) 0.130(10) 0.068(5) -0.056(6) -0.024(4) 0.078(6)
    F4A 0.064(4) 0.047(3) 0.0371(13) 0.041(3) -0.0028(15) 0.0078(14)
    F5A 0.038(3) 0.038(3) 0.0217(16) 0.015(2) 0.0063(17) 0.0102(15)
    F6A 0.0388(19) 0.0193(12) 0.0317(15) 0.0012(11) 0.0010(11) 0.0006(9)
    F4B 0.054(4) 0.061(5) 0.039(2) 0.042(4) 0.014(2) 0.022(3)
    F5B 0.038(5) 0.030(3) 0.048(7) 0.000(3) 0.019(4) 0.006(3)
    F6B 0.070(6) 0.0170(18) 0.072(5) -0.001(2) 0.028(5) -0.004(2)
    F7 0.0507(8) 0.0669(10) 0.1391(16) -0.0257(7) -0.0618(10) 0.0715(11)
    F8 0.0389(7) 0.0730(9) 0.0362(6) -0.0255(6) -0.0048(5) 0.0285(6)
    F9 0.0531(8) 0.0427(7) 0.0511(8) -0.0181(6) 0.0182(6) -0.0156(6)
    F10 0.0575(7) 0.0416(7) 0.0393(6) -0.0161(6) -0.0194(5) 0.0301(6)
    F11 0.0288(6) 0.0768(9) 0.0450(7) 0.0097(6) -0.0045(5) 0.0380(7)
    F12 0.0936(10) 0.0337(6) 0.0180(5) 0.0232(6) -0.0031(6) 0.0060(5)
_geom_special_details
;
All e.s.d.'s (except the e.s.d. in the dihedral angle between two l.s. planes)
are estimated using the full covariance matrix. The cell e.s.d.'s are taken
into account individually in the estimation of e.s.d.'s in distances, angles
and torsion angles; correlations between e.s.d.'s in cell parameters are only
used when they are defined by crystal symmetry. An approximate (isotropic)
treatment of cell e.s.d.'s is used for estimating e.s.d.'s involving l.s.
planes.
;
loop_
    _geom_bond_atom_site_label_1
    _geom_bond_atom_site_label_2
    _geom_bond_site_symmetry_2
    _geom_bond_distance
    _geom_bond_publ_flag
    Co1 O3 . 2.0549(11) ?
    Co1 O4 . 2.0805(11) ?
    Co1 O2 . 2.0875(11) ?
    Co1 O1 . 2.0906(11) ?
    Co1 N1 . 2.1183(13) ?
    Co1 N2 . 2.1318(14) ?
    O1 C1 . 1.2487(19) ?
    O2 C4 . 1.2515(19) ?
    O3 C6 . 1.2500(19) ?
    O4 C9 . 1.2529(19) ?
    N1 C11 . 1.323(2) ?
    N1 C15 . 1.369(2) ?
    N2 C19 . 1.446(2) ?
    N2 H2A . 0.9000 ?
    N2 H2B . 0.9000 ?
    C18 C19 . 1.368(2) ?
    C18 C17 . 1.412(3) ?
    C18 H18 . 0.9300 ?
    C8 C9 . 1.394(2) ?
    C8 C6 . 1.399(2) ?
    C8 H8 . 0.9300 ?
    C13 C12 . 1.358(3) ?
    C13 C14 . 1.415(3) ?
    C13 H13 . 0.9300 ?
    C6 C7 . 1.539(2) ?
    C1 C3 . 1.396(2) ?
    C1 C2 . 1.541(2) ?
    C9 C10 . 1.543(2) ?
    C3 C4 . 1.391(2) ?
    C3 H3 . 0.9300 ?
    C19 C15 . 1.420(2) ?
    C10 F10 . 1.3182(19) ?
    C10 F11 . 1.325(2) ?
    C10 F12 . 1.3315(19) ?
    C11 C12 . 1.408(2) ?
    C11 H11 . 0.9300 ?
    C4 C5 . 1.538(2) ?
    C14 C16 . 1.411(3) ?
    C14 C15 . 1.415(2) ?
    C7 F7 . 1.303(2) ?
    C7 F8 . 1.316(2) ?
    C7 F9 . 1.323(2) ?
    C2 F1B . 1.215(7) ?
    C2 F3A . 1.284(4) ?
    C2 F2B . 1.285(9) ?
    C2 F1A . 1.296(3) ?
    C2 F2A . 1.367(4) ?
    C2 F3B . 1.417(8) ?
    C12 H12 . 0.9300 ?
    C16 C17 . 1.365(3) ?
    C16 H16 . 0.9300 ?
    C17 H17 . 0.9300 ?
    C5 F6B . 1.202(8) ?
    C5 F5B . 1.271(18) ?
    C5 F4A . 1.293(4) ?
    C5 F5A . 1.346(13) ?
    C5 F6A . 1.427(5) ?
    C5 F4B . 1.445(10) ?
loop_
    _geom_angle_atom_site_label_1
    _geom_angle_atom_site_label_2
    _geom_angle_atom_site_label_3
    _geom_angle_site_symmetry_1
    _geom_angle_site_symmetry_3
    _geom_angle
    _geom_angle_publ_flag
    O3 Co1 O4 . . 88.59(4) ?
    O3 Co1 O2 . . 92.89(5) ?
    O4 Co1 O2 . . 86.96(4) ?
    O3 Co1 O1 . . 91.57(5) ?
    O4 Co1 O1 . . 173.56(4) ?
    O2 Co1 O1 . . 86.60(4) ?
    O3 Co1 N1 . . 92.56(5) ?
    O4 Co1 N1 . . 93.50(5) ?
    O2 Co1 N1 . . 174.54(5) ?
    O1 Co1 N1 . . 92.92(5) ?
    O3 Co1 N2 . . 171.64(5) ?
    O4 Co1 N2 . . 93.30(5) ?
    O2 Co1 N2 . . 95.34(5) ?
    O1 Co1 N2 . . 87.47(5) ?
    N1 Co1 N2 . . 79.21(5) ?
    C1 O1 Co1 . . 126.51(11) ?
    C4 O2 Co1 . . 127.00(11) ?
    C6 O3 Co1 . . 125.51(10) ?
    C9 O4 Co1 . . 124.61(10) ?
    C11 N1 C15 . . 118.09(14) ?
    C11 N1 Co1 . . 128.77(12) ?
    C15 N1 Co1 . . 112.72(10) ?
    C19 N2 Co1 . . 109.49(10) ?
    C19 N2 H2A . . 109.8 ?
    Co1 N2 H2A . . 109.8 ?
    C19 N2 H2B . . 109.8 ?
    Co1 N2 H2B . . 109.8 ?
    H2A N2 H2B . . 108.2 ?
    C19 C18 C17 . . 120.25(17) ?
    C19 C18 H18 . . 119.9 ?
    C17 C18 H18 . . 119.9 ?
    C9 C8 C6 . . 122.01(15) ?
    C9 C8 H8 . . 119.0 ?
    C6 C8 H8 . . 119.0 ?
    C12 C13 C14 . . 119.87(15) ?
    C12 C13 H13 . . 120.1 ?
    C14 C13 H13 . . 120.1 ?
    O3 C6 C8 . . 129.11(15) ?
    O3 C6 C7 . . 113.78(13) ?
    C8 C6 C7 . . 117.03(14) ?
    O1 C1 C3 . . 129.16(15) ?
    O1 C1 C2 . . 113.85(15) ?
    C3 C1 C2 . . 116.98(15) ?
    O4 C9 C8 . . 129.33(14) ?
    O4 C9 C10 . . 113.31(13) ?
    C8 C9 C10 . . 117.35(14) ?
    C4 C3 C1 . . 121.85(15) ?
    C4 C3 H3 . . 119.1 ?
    C1 C3 H3 . . 119.1 ?
    C18 C19 C15 . . 119.70(16) ?
    C18 C19 N2 . . 123.99(15) ?
    C15 C19 N2 . . 116.28(14) ?
    F10 C10 F11 . . 107.19(14) ?
    F10 C10 F12 . . 107.37(14) ?
    F11 C10 F12 . . 106.61(14) ?
    F10 C10 C9 . . 114.31(13) ?
    F11 C10 C9 . . 110.84(13) ?
    F12 C10 C9 . . 110.16(13) ?
    N1 C11 C12 . . 123.29(16) ?
    N1 C11 H11 . . 118.4 ?
    C12 C11 H11 . . 118.4 ?
    O2 C4 C3 . . 128.69(15) ?
    O2 C4 C5 . . 113.84(14) ?
    C3 C4 C5 . . 117.38(15) ?
    C16 C14 C13 . . 123.78(16) ?
    C16 C14 C15 . . 118.94(16) ?
    C13 C14 C15 . . 117.26(16) ?
    F7 C7 F8 . . 107.38(16) ?
    F7 C7 F9 . . 107.93(17) ?
    F8 C7 F9 . . 106.06(15) ?
    F7 C7 C6 . . 111.98(14) ?
    F8 C7 C6 . . 113.86(14) ?
    F9 C7 C6 . . 109.31(14) ?
    F1B C2 F3A . . 122.2(5) ?
    F1B C2 F2B . . 113.4(8) ?
    F1B C2 F1A . . 65.7(9) ?
    F3A C2 F1A . . 112.9(3) ?
    F2B C2 F1A . . 127.6(5) ?
    F3A C2 F2A . . 103.7(3) ?
    F2B C2 F2A . . 86.9(6) ?
    F1A C2 F2A . . 104.3(3) ?
    F1B C2 F3B . . 108.0(7) ?
    F3A C2 F3B . . 75.6(6) ?
    F2B C2 F3B . . 94.7(7) ?
    F1A C2 F3B . . 46.1(6) ?
    F2A C2 F3B . . 141.1(4) ?
    F1B C2 C1 . . 118.3(3) ?
    F3A C2 C1 . . 115.0(2) ?
    F2B C2 C1 . . 112.9(5) ?
    F1A C2 C1 . . 111.35(18) ?
    F2A C2 C1 . . 108.60(19) ?
    F3B C2 C1 . . 106.4(3) ?
    C13 C12 C11 . . 119.11(16) ?
    C13 C12 H12 . . 120.4 ?
    C11 C12 H12 . . 120.4 ?
    C17 C16 C14 . . 120.24(17) ?
    C17 C16 H16 . . 119.9 ?
    C14 C16 H16 . . 119.9 ?
    C16 C17 C18 . . 120.95(17) ?
    C16 C17 H17 . . 119.5 ?
    C18 C17 H17 . . 119.5 ?
    F6B C5 F5B . . 118.2(12) ?
    F6B C5 F4A . . 78.3(6) ?
    F5B C5 F4A . . 110.8(13) ?
    F6B C5 F5A . . 113.3(10) ?
    F4A C5 F5A . . 118.9(8) ?
    F5B C5 F6A . . 105.6(9) ?
    F4A C5 F6A . . 103.5(4) ?
    F5A C5 F6A . . 98.0(6) ?
    F6B C5 F4B . . 108.7(5) ?
    F5B C5 F4B . . 88.6(12) ?
    F5A C5 F4B . . 98.1(7) ?
    F6A C5 F4B . . 132.8(5) ?
    F6B C5 C4 . . 115.5(4) ?
    F5B C5 C4 . . 113.9(9) ?
    F4A C5 C4 . . 115.3(2) ?
    F5A C5 C4 . . 111.8(6) ?
    F6A C5 C4 . . 106.6(3) ?
    F4B C5 C4 . . 107.9(4) ?
    N1 C15 C14 . . 122.25(15) ?
    N1 C15 C19 . . 117.98(14) ?
    C14 C15 C19 . . 119.76(15) ?
loop_
    _geom_torsion_atom_site_label_1
    _geom_torsion_atom_site_label_2
    _geom_torsion_atom_site_label_3
    _geom_torsion_atom_site_label_4
    _geom_torsion_site_symmetry_1
    _geom_torsion_site_symmetry_2
    _geom_torsion_site_symmetry_3
    _geom_torsion_site_symmetry_4
    _geom_torsion
    _geom_torsion_publ_flag
    O3 Co1 O1 C1 . . . . -93.11(14) ?
    O2 Co1 O1 C1 . . . . -0.30(13) ?
    N1 Co1 O1 C1 . . . . 174.25(14) ?
    N2 Co1 O1 C1 . . . . 95.20(14) ?
    O3 Co1 O2 C4 . . . . 88.38(13) ?
    O4 Co1 O2 C4 . . . . 176.82(13) ?
    O1 Co1 O2 C4 . . . . -3.02(13) ?
    N2 Co1 O2 C4 . . . . -90.15(14) ?
    O4 Co1 O3 C6 . . . . 9.12(12) ?
    O2 Co1 O3 C6 . . . . 96.00(12) ?
    O1 Co1 O3 C6 . . . . -177.32(12) ?
    N1 Co1 O3 C6 . . . . -84.33(12) ?
    O3 Co1 O4 C9 . . . . -8.77(12) ?
    O2 Co1 O4 C9 . . . . -101.74(12) ?
    N1 Co1 O4 C9 . . . . 83.71(12) ?
    N2 Co1 O4 C9 . . . . 163.08(12) ?
    O3 Co1 N1 C11 . . . . 8.91(13) ?
    O4 Co1 N1 C11 . . . . -79.83(13) ?
    O1 Co1 N1 C11 . . . . 100.61(13) ?
    N2 Co1 N1 C11 . . . . -172.53(14) ?
    O3 Co1 N1 C15 . . . . -163.40(10) ?
    O4 Co1 N1 C15 . . . . 107.86(10) ?
    O1 Co1 N1 C15 . . . . -71.70(10) ?
    N2 Co1 N1 C15 . . . . 15.16(10) ?
    O4 Co1 N2 C19 . . . . -111.13(10) ?
    O2 Co1 N2 C19 . . . . 161.62(10) ?
    O1 Co1 N2 C19 . . . . 75.27(10) ?
    N1 Co1 N2 C19 . . . . -18.19(10) ?
    Co1 O3 C6 C8 . . . . -6.4(2) ?
    Co1 O3 C6 C7 . . . . 170.37(10) ?
    C9 C8 C6 O3 . . . . -0.8(3) ?
    C9 C8 C6 C7 . . . . -177.45(14) ?
    Co1 O1 C1 C3 . . . . 3.9(3) ?
    Co1 O1 C1 C2 . . . . -175.04(11) ?
    Co1 O4 C9 C8 . . . . 5.7(2) ?
    Co1 O4 C9 C10 . . . . -175.38(9) ?
    C6 C8 C9 O4 . . . . 1.1(3) ?
    C6 C8 C9 C10 . . . . -177.80(14) ?
    O1 C1 C3 C4 . . . . -4.7(3) ?
    C2 C1 C3 C4 . . . . 174.23(17) ?
    C17 C18 C19 C15 . . . . 1.9(2) ?
    C17 C18 C19 N2 . . . . -176.04(15) ?
    Co1 N2 C19 C18 . . . . -162.39(13) ?
    Co1 N2 C19 C15 . . . . 19.57(16) ?
    O4 C9 C10 F10 . . . . 174.74(14) ?
    C8 C9 C10 F10 . . . . -6.2(2) ?
    O4 C9 C10 F11 . . . . 53.48(18) ?
    C8 C9 C10 F11 . . . . -127.44(16) ?
    O4 C9 C10 F12 . . . . -64.27(18) ?
    C8 C9 C10 F12 . . . . 114.81(16) ?
    C15 N1 C11 C12 . . . . 0.3(2) ?
    Co1 N1 C11 C12 . . . . -171.68(12) ?
    Co1 O2 C4 C3 . . . . 3.3(3) ?
    Co1 O2 C4 C5 . . . . 179.71(11) ?
    C1 C3 C4 O2 . . . . 0.7(3) ?
    C1 C3 C4 C5 . . . . -175.65(16) ?
    C12 C13 C14 C16 . . . . 177.71(16) ?
    C12 C13 C14 C15 . . . . -1.2(2) ?
    O3 C6 C7 F7 . . . . 36.9(2) ?
    C8 C6 C7 F7 . . . . -145.89(17) ?
    O3 C6 C7 F8 . . . . 159.01(15) ?
    C8 C6 C7 F8 . . . . -23.8(2) ?
    O3 C6 C7 F9 . . . . -82.60(18) ?
    C8 C6 C7 F9 . . . . 94.57(18) ?
    O1 C1 C2 F1B . . . . -17.8(13) ?
    C3 C1 C2 F1B . . . . 163.1(13) ?
    O1 C1 C2 F3A . . . . -174.6(4) ?
    C3 C1 C2 F3A . . . . 6.3(4) ?
    O1 C1 C2 F2B . . . . -153.5(7) ?
    C3 C1 C2 F2B . . . . 27.4(7) ?
    O1 C1 C2 F1A . . . . 55.3(4) ?
    C3 C1 C2 F1A . . . . -123.8(3) ?
    O1 C1 C2 F2A . . . . -59.0(3) ?
    C3 C1 C2 F2A . . . . 121.9(2) ?
    O1 C1 C2 F3B . . . . 103.9(8) ?
    C3 C1 C2 F3B . . . . -75.2(8) ?
    C14 C13 C12 C11 . . . . -1.6(2) ?
    N1 C11 C12 C13 . . . . 2.2(2) ?
    C13 C14 C16 C17 . . . . -179.35(16) ?
    C15 C14 C16 C17 . . . . -0.4(2) ?
    C14 C16 C17 C18 . . . . -2.2(3) ?
    C19 C18 C17 C16 . . . . 1.4(3) ?
    O2 C4 C5 F6B . . . . -95.2(13) ?
    C3 C4 C5 F6B . . . . 81.7(13) ?
    O2 C4 C5 F5B . . . . 46.3(10) ?
    C3 C4 C5 F5B . . . . -136.8(10) ?
    O2 C4 C5 F4A . . . . 176.1(8) ?
    C3 C4 C5 F4A . . . . -7.1(8) ?
    O2 C4 C5 F5A . . . . 36.2(6) ?
    C3 C4 C5 F5A . . . . -146.9(6) ?
    O2 C4 C5 F6A . . . . -69.7(3) ?
    C3 C4 C5 F6A . . . . 107.2(3) ?
    O2 C4 C5 F4B . . . . 143.0(7) ?
    C3 C4 C5 F4B . . . . -40.1(7) ?
    C11 N1 C15 C14 . . . . -3.4(2) ?
    Co1 N1 C15 C14 . . . . 169.82(11) ?
    C11 N1 C15 C19 . . . . 177.73(14) ?
    Co1 N1 C15 C19 . . . . -9.06(16) ?
    C16 C14 C15 N1 . . . . -175.13(14) ?
    C13 C14 C15 N1 . . . . 3.9(2) ?
    C16 C14 C15 C19 . . . . 3.7(2) ?
    C13 C14 C15 C19 . . . . -177.28(14) ?
    C18 C19 C15 N1 . . . . 174.41(14) ?
    N2 C19 C15 N1 . . . . -7.5(2) ?
    C18 C19 C15 C14 . . . . -4.5(2) ?
    N2 C19 C15 C14 . . . . 173.64(13) ?
loop_
    _geom_hbond_atom_site_label_d
    _geom_hbond_atom_site_label_h
    _geom_hbond_atom_site_label_a
    _geom_hbond_site_symmetry_d
    _geom_hbond_site_symmetry_h
    _geom_hbond_site_symmetry_a
    _geom_hbond_distance_dh
    _geom_hbond_distance_ha
    _geom_hbond_distance_da
    _geom_hbond_angle_dha
    _geom_hbond_publ_flag
    N2 H2A O2 1_555 1_555 2_556 0.90 2.135 3.024(2) 169 y
    N2 H2B O4 1_555 1_555 2_556 0.90 2.557 3.069(2) 117 y
data_global
_journal_date_recd_electronic     2012-03-09
_journal_date_accepted     2012-03-15
_journal_name_full     'Acta Crystallographica, Section E'
_journal_year     2012
_journal_volume     68
_journal_issue      4
_journal_page_first     m450
_journal_page_last     m450
_journal_paper_category     QM
_journal_paper_doi     10.1107/S1600536812011312
_journal_coeditor_code     BG2451
_publ_contact_author_name     'Associate Professor David J. Harding*'
_publ_contact_author_address
;
Molecular Technology Research Unit,
Department of Chemistry
Walailak University,
Thasala,
Nakhon Si Thammarat 80161, Thailand
;
_publ_contact_author_email     hdavid@wu.ac.th
_publ_contact_author_fax     '++66-75-672004'
_publ_contact_author_phone     '++66-75-672094'
_publ_section_title
;\
(8-Aminoquinoline-\k^2^<i>N</i>,<i>N</i>')bis(1,1,1,5,5,5-hexafluoropentane-2,\
4-dionato-\k^2^<i>O</i>,<i>O'</i>)cobalt(II)
;
loop_
    _publ_author_name
    _publ_author_footnote
    _publ_author_address
    'Harding, David J.' .
;
Molecular Technology Research Unit,
Department of Chemistry
Walailak University,
Thasala,
Nakhon Si Thammarat 80161, Thailand
;
    'Sertphon, Darunee' .
;
Molecular Technology Research Unit,
Department of Chemistry
Walailak University,
Thasala,
Nakhon Si Thammarat 80161, Thailand
;
    'Harding, Phimphaka' .
;
Molecular Technology Research Unit,
Department of Chemistry
Walailak University,
Thasala,
Nakhon Si Thammarat 80161, Thailand
;
