# Supplementary material for: (8-Amino­quinoline-κ2 N,N′)bis­(1,1,1,5,5,5-hexa­fluoro­pentane-2,4-dionato-κ2 O,O′)cobalt(II)
Source: Acta Crystallogr Sect E Struct Rep Online. 2012 Mar 21;68(Pt 4):m450. doi: 10.1107/S1600536812011312 (PMC3343848; doi:10.1107/S1600536812011312)
Supplement: Supplementary file 2 [file e-68-0m450-Isup2.hkl]

# 
# h,k,l, Fc-squared, Fo-squared, sigma(Fo-squared) and status flag 
# 
data_I
_shelx_title ' ds04_01m in P1              New: P-1' 
_shelx_refln_list_code          4 
_shelx_F_calc_maximum      148.30 
_exptl_crystal_F_000       610.00 
_reflns_d_resolution_high  0.7677 
 
loop_ 
 _symmetry_equiv_pos_as_xyz 
 'x, y, z' 
 '-x, -y, -z' 
 
_cell_length_a     9.6102 
_cell_length_b    10.2681 
_cell_length_c    12.4154 
_cell_angle_alpha 114.149 
_cell_angle_beta   90.927 
_cell_angle_gamma  95.202 
 
_shelx_F_squared_multiplier     1.000 
 
loop_ 
 _refln_index_h 
 _refln_index_k 
 _refln_index_l 
 _refln_F_squared_calc 
 _refln_F_squared_meas 
 _refln_F_squared_sigma 
 _refln_observed_status 
   1   0   0     2541.91     2438.82     27.64 o 
   2   0   0     1150.21     1196.91      6.76 o 
   3   0   0      795.68      819.16      5.22 o 
   4   0   0     2036.94     1921.54     12.75 o 
   5   0   0     2357.50     2357.84     15.71 o 
   6   0   0        7.71       15.98      0.99 o 
   7   0   0     1112.21     1168.98     12.29 o 
   8   0   0      134.18      135.70      3.44 o 
   9   0   0      100.61      107.12      3.28 o 
  10   0   0       97.93       99.11      4.42 o 
  11   0   0       91.30       85.17      9.74 o 
  12   0   0       33.47       22.21      3.40 o 
 -12   1   0        2.78        4.99      2.72 o 
 -11   1   0       21.29       15.79      2.06 o 
 -10   1   0       80.18       69.05      2.96 o 
  -9   1   0       62.21       65.85      2.72 o 
  -8   1   0      122.87      136.75      3.36 o 
  -7   1   0      279.87      298.44      2.80 o 
  -6   1   0     3578.58     3575.81     20.28 o 
  -5   1   0     2778.32     2903.94     23.97 o 
  -4   1   0      128.58      134.29      1.39 o 
  -3   1   0      453.36      432.53      2.92 o 
  -2   1   0     1471.49     1427.49     20.73 o 
  -1   1   0      980.02     1026.46     11.56 o 
   0   1   0       19.08       20.85      0.68 o 
   1   1   0      381.60      360.52      3.36 o 
   3   1   0        3.70        2.87      0.48 o 
   4   1   0     1740.38     1723.35     14.74 o 
   5   1   0      538.93      516.64      5.93 o 
   6   1   0      493.12      441.14      4.30 o 
   7   1   0       70.20       78.29      1.79 o 
   8   1   0      478.01      501.62      5.17 o 
   9   1   0       60.88       62.29      2.80 o 
  10   1   0       12.69        9.77      2.04 o 
  11   1   0      110.66      119.12      4.01 o 
  12   1   0        7.86        4.31      2.72 o 
 -12   2   0       24.95       28.78      3.85 o 
 -11   2   0      182.97      192.84      4.72 o 
 -10   2   0      147.66      143.44      3.85 o 
  -9   2   0       30.98       38.02      2.32 o 
  -8   2   0      702.45      771.46      9.05 o 
  -7   2   0      733.57      732.37      5.32 o 
  -6   2   0       19.36       15.14      0.81 o 
  -5   2   0      875.95      912.82      5.97 o 
  -4   2   0     1922.58     1819.31     10.57 o 
  -3   2   0      317.63      328.64      5.80 o 
  -2   2   0      631.84      610.43      5.69 o 
  -1   2   0     3758.84     3882.11     54.04 o 
   0   2   0        2.44        9.66      0.54 o 
   1   2   0     1163.32     1160.83     13.60 o 
   2   2   0     4005.44     4192.98     48.49 o 
   3   2   0       33.07       35.84      1.35 o 
   4   2   0     5720.88     5974.39     48.38 o 
   5   2   0      436.23      403.40      5.21 o 
   6   2   0        5.00        3.17      0.96 o 
   7   2   0       86.05       84.21      1.87 o 
   8   2   0       98.30       85.38      2.03 o 
   9   2   0      186.19      201.68      4.48 o 
  10   2   0      705.18      695.77      9.53 o 
  11   2   0        3.05        2.29      1.68 o 
  12   2   0        2.83        4.19      1.92 o 
 -12   3   0       64.81       65.49      4.76 o 
 -11   3   0      221.22      216.62      7.25 o 
 -10   3   0        0.41       -0.03      1.19 o 
  -9   3   0       92.76       97.17      4.31 o 
  -8   3   0       73.07       62.33      2.83 o 
  -7   3   0       26.67       28.24      1.33 o 
  -6   3   0        5.23        6.67      0.58 o 
  -5   3   0      435.55      405.56      3.29 o 
  -4   3   0      861.64      970.97      7.37 o 
  -3   3   0       50.85       64.37      1.60 o 
  -2   3   0     2631.10     2753.56     22.11 o 
  -1   3   0       52.05       45.29      1.93 o 
   0   3   0      258.83      260.54      4.19 o 
   1   3   0      212.55      200.54      2.72 o 
   2   3   0       19.89       31.27      1.28 o 
   3   3   0    11612.92    11410.66     87.40 o 
   4   3   0     3674.43     3479.47     28.36 o 
   5   3   0        8.92       12.88      1.28 o 
   6   3   0      634.30      650.64      9.40 o 
   7   3   0      417.69      387.43      5.85 o 
   8   3   0       40.55       49.52      2.56 o 
   9   3   0      215.97      224.20      4.97 o 
  10   3   0      218.72      211.53      5.13 o 
  11   3   0       13.89        7.48      3.06 o 
 -12   4   0       32.32       28.10      3.85 o 
 -11   4   0       92.61       81.35      4.76 o 
 -10   4   0      370.44      349.19      6.17 o 
  -9   4   0      111.98      118.08      9.86 o 
  -8   4   0       52.23       43.19      2.24 o 
  -7   4   0        6.58        6.75      0.90 o 
  -6   4   0      305.27      281.43      3.48 o 
  -5   4   0        5.51        7.56      2.32 o 
  -4   4   0     1636.54     1774.13     15.54 o 
  -3   4   0     4609.03     4721.88     37.25 o 
  -2   4   0     2469.69     2318.29     19.23 o 
  -1   4   0     3252.61     3224.53     25.96 o 
   0   4   0      111.22      120.55      2.24 o 
   1   4   0     5839.77     6039.16     64.24 o 
   2   4   0     1817.01     1860.84     16.10 o 
   3   4   0      134.05      135.22      2.64 o 
   4   4   0      291.91      324.02      4.72 o 
   5   4   0     1665.39     1633.72     19.49 o 
   6   4   0     2114.94     2111.65     19.39 o 
   7   4   0        1.98        3.17      2.04 o 
   8   4   0      384.35      371.23      6.24 o 
   9   4   0      210.76      183.24      3.33 o 
  10   4   0        3.17        3.58      1.68 o 
  11   4   0       38.15       32.41      2.72 o 
 -11   5   0      236.43      223.65      7.48 o 
 -10   5   0        6.93        2.27      2.27 o 
  -9   5   0      716.83      700.45      9.05 o 
  -8   5   0      798.78      806.59     14.16 o 
  -7   5   0      277.28      279.55      3.78 o 
  -6   5   0      614.27      640.48      6.10 o 
  -5   5   0      324.62      317.15      3.79 o 
  -4   5   0     2169.57     2084.50     18.19 o 
  -3   5   0      147.56      131.16      3.06 o 
  -2   5   0      137.96      122.02      2.56 o 
  -1   5   0     1333.86     1319.11     12.18 o 
   0   5   0     2335.37     2250.59     19.31 o 
   1   5   0      401.86      319.95      6.12 o 
   2   5   0      292.88      308.76      4.40 o 
   3   5   0     1895.64     1862.63     16.82 o 
   4   5   0      141.18      141.88      3.28 o 
   5   5   0      234.49      257.15      4.56 o 
   6   5   0        1.65        1.92      1.81 o 
   7   5   0      122.20      123.03      4.08 o 
   8   5   0      417.47      387.42     11.56 o 
   9   5   0        0.67        0.00      2.95 o 
  10   5   0       11.12        7.09      1.84 o 
 -11   6   0        0.70        0.91      2.27 o 
 -10   6   0      280.57      320.40      8.84 o 
  -9   6   0      420.27      396.08      9.52 o 
  -8   6   0       24.55       21.29      1.92 o 
  -7   6   0      642.46      659.57      6.61 o 
  -6   6   0      167.81      186.62      3.13 o 
  -5   6   0      154.54      150.59      3.36 o 
  -4   6   0      332.68      362.62     10.42 o 
  -3   6   0      483.81      430.54      5.77 o 
  -2   6   0     1860.76     1765.18     16.02 o 
  -1   6   0     1316.42     1288.67     12.34 o 
   0   6   0      673.21      709.46     11.10 o 
   1   6   0      648.50      641.08      8.16 o 
   2   6   0      715.27      715.55      8.25 o 
   3   6   0      367.07      354.48      5.37 o 
   4   6   0      349.55      361.29      5.69 o 
   5   6   0        0.75       -0.11      1.12 o 
   6   6   0      951.01      898.95     10.73 o 
   7   6   0     1072.05     1012.94     14.73 o 
   8   6   0       25.25       27.66      2.61 o 
   9   6   0       39.46       34.67      2.80 o 
  10   6   0      148.94      152.57      4.72 o 
 -10   7   0        3.03        4.99      2.27 o 
  -9   7   0       86.11       73.19      4.53 o 
  -8   7   0       10.83       17.22      2.72 o 
  -7   7   0      767.16      708.05      7.76 o 
  -6   7   0       42.88       36.65      1.78 o 
  -5   7   0      671.74      687.47     15.07 o 
  -4   7   0        5.88        3.97      1.12 o 
  -3   7   0      204.44      209.75      4.08 o 
  -2   7   0       18.57       22.66      2.27 o 
  -1   7   0       12.20       10.05      1.28 o 
   0   7   0      834.73      813.71     10.31 o 
   1   7   0     2304.01     2337.88     20.99 o 
   2   7   0     2217.43     2224.63     20.27 o 
   3   7   0        6.16        5.85      1.70 o 
   4   7   0      695.57      685.04     21.19 o 
   5   7   0      416.58      402.46     17.79 o 
   6   7   0      249.28      272.04      5.78 o 
   7   7   0       26.52       32.28      2.55 o 
   8   7   0       70.28       63.22      3.29 o 
   9   7   0      127.81      120.72      4.40 o 
 -10   8   0        2.16        0.00      2.27 o 
  -9   8   0        3.13        4.31      2.27 o 
  -8   8   0      254.65      226.37      7.25 o 
  -7   8   0       32.79       26.61      1.70 o 
  -6   8   0       30.64       31.42      1.74 o 
  -5   8   0     3591.04     3603.85     31.32 o 
  -4   8   0      626.15      631.57      8.25 o 
  -3   8   0        0.58        2.42      1.19 o 
  -2   8   0       28.30       31.96      2.08 o 
  -1   8   0      593.69      557.50     15.18 o 
   0   8   0      892.60      824.51      9.69 o 
   1   8   0       35.69       31.95      2.95 o 
   2   8   0     1326.23     1245.31     13.38 o 
   3   8   0      482.52      489.67      7.48 o 
   4   8   0      886.82      897.29     11.67 o 
   5   8   0        6.59        9.27      2.49 o 
   6   8   0      463.03      435.57      7.45 o 
   7   8   0      221.49      222.77      5.44 o 
   8   8   0       93.10       93.08      3.84 o 
  -9   9   0       19.47       17.67      3.17 o 
  -8   9   0        6.30       12.24      2.72 o 
  -7   9   0      183.29      158.45      9.86 o 
  -6   9   0      282.82      260.06      5.28 o 
  -5   9   0        1.25        1.93      1.44 o 
  -4   9   0      231.28      259.87      5.29 o 
  -3   9   0     1727.79     1791.59     19.03 o 
  -2   9   0        2.04        2.72      1.28 o 
  -1   9   0        0.40        0.79      1.12 o 
   0   9   0       26.87       30.20      2.24 o 
   1   9   0      346.64      414.59      6.73 o 
   2   9   0      184.32      188.79      4.56 o 
   3   9   0       91.43       89.91      3.44 o 
   4   9   0      578.96      511.78      9.40 o 
   5   9   0      222.29      243.05      5.51 o 
   6   9   0      345.04      337.98      7.70 o 
   7   9   0       13.62       18.15      2.23 o 
  -8  10   0      145.01      157.94      6.57 o 
  -7  10   0        3.51        5.33      1.68 o 
  -6  10   0       51.57       47.16      2.96 o 
  -5  10   0       98.94       93.13      4.76 o 
  -4  10   0       99.23      102.46      6.23 o 
  -3  10   0      132.68      135.57      8.27 o 
  -2  10   0      282.88      280.07      5.77 o 
  -1  10   0     1426.69     1373.82     20.96 o 
   0  10   0       29.79       20.48      2.27 o 
   1  10   0       18.54       18.42      3.17 o 
   2  10   0        0.10       -1.59      1.81 o 
   3  10   0      145.76      160.84      4.56 o 
   4  10   0      227.78      240.92      5.60 o 
   5  10   0      165.73      182.48      9.74 o 
   6  10   0        4.33       -1.71      1.74 o 
  -6  11   0        7.75        5.58      2.04 o 
  -5  11   0        9.98        8.84      2.72 o 
  -4  11   0        0.43        0.00      2.04 o 
  -3  11   0      113.99      147.33      4.49 o 
  -2  11   0      402.15      401.49      7.21 o 
  -1  11   0       24.20       26.61      2.48 o 
   0  11   0       56.52       44.30      5.21 o 
   1  11   0       43.77       34.44      3.29 o 
   2  11   0      117.04      116.90      4.08 o 
   3  11   0      114.18      111.03      5.89 o 
   4  11   0        3.53        7.26      2.00 o 
  -3  12   0      147.88      154.54      6.80 o 
  -2  12   0       52.18       56.42      4.99 o 
  -1  12   0        4.06        4.31      1.92 o 
   0  12   0       35.77       42.05      3.12 o 
  -2 -12   1      125.88      132.76      4.56 o 
  -1 -12   1       83.57       93.81      3.92 o 
   0 -12   1       32.03       21.07      3.40 o 
   1 -12   1      165.23      156.12      6.57 o 
   2 -12   1       95.43       92.22      5.44 o 
   3 -12   1      142.79      134.82      6.34 o 
   4 -12   1        0.98        2.95      2.49 o 
  -4 -11   1      156.61      148.92      4.56 o 
  -3 -11   1        2.72        2.27      1.76 o 
  -2 -11   1        6.50       11.43      2.00 o 
  -1 -11   1        1.06        1.42      1.52 o 
   0 -11   1       71.42       83.25      7.70 o 
   1 -11   1      276.13      313.27     16.65 o 
   2 -11   1        4.59        8.38      2.49 o 
   3 -11   1      286.69      288.68      8.38 o 
   4 -11   1       30.14       38.07      3.85 o 
   5 -11   1       10.56        5.21      2.49 o 
   6 -11   1        0.09       -0.36      1.52 o 
   7 -11   1        6.29        9.18      2.00 o 
  -6 -10   1        3.35        2.97      1.93 o 
  -5 -10   1      338.96      350.02      6.80 o 
  -4 -10   1      163.87      175.16      9.74 o 
  -3 -10   1       40.92       31.56      2.72 o 
  -2 -10   1       15.82       18.81      2.24 o 
  -1 -10   1      458.36      434.90      7.05 o 
   0 -10   1        5.59        8.12      1.60 o 
   1 -10   1      136.75      150.76      4.87 o 
   2 -10   1      490.69      520.31      7.77 o 
   3 -10   1      364.90      356.78      6.57 o 
   4 -10   1       17.75       21.53      2.95 o 
   5 -10   1       46.36       41.01      3.85 o 
   6 -10   1      156.14      176.31      4.49 o 
   7 -10   1      138.96      132.24      4.08 o 
   8 -10   1        4.97        9.96      1.92 o 
  -7  -9   1       50.57       44.02      5.89 o 
  -6  -9   1      125.93      125.30      4.16 o 
  -5  -9   1        5.00        2.54      1.52 o 
  -4  -9   1       17.88       18.89      2.00 o 
  -3  -9   1       87.98       87.14      3.19 o 
  -2  -9   1      184.39      159.01      7.93 o 
  -1  -9   1      345.78      320.63      8.16 o 
   0  -9   1        1.23        3.40      1.28 o 
   1  -9   1       81.68       86.00      2.88 o 
   2  -9   1        1.39        2.69      1.19 o 
   3  -9   1       96.75      108.60      3.36 o 
   4  -9   1      616.57      622.35      8.41 o 
   5  -9   1      637.22      589.37     11.56 o 
   6  -9   1      193.33      175.78      4.31 o 
   7  -9   1        8.59        6.51      1.81 o 
   8  -9   1      183.79      202.96      9.18 o 
   9  -9   1      188.94      176.06      6.57 o 
  -8  -8   1       19.57       23.26      2.55 o 
  -7  -8   1      118.55      139.41      4.32 o 
  -6  -8   1       21.15       16.50      3.17 o 
  -5  -8   1      452.74      457.28      7.70 o 
  -4  -8   1      315.96      320.52      5.76 o 
  -3  -8   1      117.60      139.29      4.08 o 
  -2  -8   1        3.84       10.16      1.44 o 
  -1  -8   1      116.52      108.58      3.12 o 
   0  -8   1      268.74      251.87      4.65 o 
   1  -8   1      524.56      536.82      7.21 o 
   2  -8   1      112.34      113.02      4.53 o 
   3  -8   1      132.14      123.14      3.28 o 
   4  -8   1        3.31        2.98      1.19 o 
   5  -8   1      701.35      688.23      7.02 o 
   6  -8   1      225.00      227.72      4.56 o 
   7  -8   1      237.37      257.16      4.97 o 
   8  -8   1      208.91      185.27      4.32 o 
   9  -8   1       18.55       10.65      2.72 o 
  10  -8   1        1.54        0.23      2.27 o 
  -9  -7   1       68.81       79.57      3.51 o 
  -8  -7   1        0.05       -0.23      1.60 o 
  -7  -7   1      191.13      199.63      7.02 o 
  -6  -7   1      374.12      375.16      6.40 o 
  -5  -7   1      333.70      379.03      6.24 o 
  -4  -7   1       75.79       67.74      3.85 o 
  -3  -7   1      778.59      777.39      9.05 o 
  -2  -7   1      994.10      980.36     10.57 o 
  -1  -7   1     1953.11     2027.14     18.35 o 
   0  -7   1       38.48       29.68      2.49 o 
   1  -7   1      116.50      108.65      2.88 o 
   2  -7   1       38.09       35.24      1.92 o 
   3  -7   1      582.87      637.59      7.61 o 
   4  -7   1       26.32       23.84      1.68 o 
   5  -7   1        1.91        2.34      0.92 o 
   6  -7   1      451.45      421.21      5.01 o 
   7  -7   1        7.99        6.97      1.35 o 
   8  -7   1      600.43      615.78      8.17 o 
   9  -7   1      394.42      413.98      9.74 o 
  10  -7   1      240.46      198.50      6.80 o 
  11  -7   1        4.41        3.17      2.49 o 
 -10  -6   1       71.29       79.34      3.76 o 
  -9  -6   1      154.17      150.61      4.56 o 
  -8  -6   1      927.54      922.31     11.62 o 
  -7  -6   1      206.39      198.74      4.64 o 
  -6  -6   1      111.17      108.94      3.28 o 
  -5  -6   1      112.46      106.30      3.17 o 
  -4  -6   1       35.65       39.94      2.15 o 
  -3  -6   1      750.05      753.98      8.49 o 
  -2  -6   1      131.11      151.13      3.12 o 
  -1  -6   1      772.01      736.97      8.01 o 
   0  -6   1       18.26       14.56      1.28 o 
   1  -6   1     2124.49     2154.01     21.07 o 
   2  -6   1      221.40      230.95      3.76 o 
   3  -6   1      296.36      331.85      4.65 o 
   4  -6   1      431.95      415.55     13.48 o 
   5  -6   1      241.32      262.82      3.49 o 
   6  -6   1       14.93       15.27      1.18 o 
   7  -6   1       85.57       86.52      2.27 o 
   8  -6   1      169.68      178.17      3.90 o 
   9  -6   1       40.92       55.97      3.85 o 
  10  -6   1        0.52       -1.81      1.81 o 
  11  -6   1      177.61      176.06      6.57 o 
 -10  -5   1       56.00       53.25      5.66 o 
  -9  -5   1      110.95      128.09      4.08 o 
  -8  -5   1      257.99      251.69      5.21 o 
  -7  -5   1      935.88      897.79     10.65 o 
  -6  -5   1     3228.48     3299.64     32.18 o 
  -5  -5   1      336.48      310.80      4.96 o 
  -4  -5   1       18.79       21.11      2.49 o 
  -3  -5   1        7.46       17.57      1.28 o 
  -2  -5   1      892.56      834.99      8.57 o 
  -1  -5   1      893.55      829.86      8.25 o 
   0  -5   1       78.91      129.29      2.48 o 
   1  -5   1      329.20      445.83      5.13 o 
   2  -5   1      106.49      109.13      2.24 o 
   3  -5   1      253.72      231.57      3.44 o 
   4  -5   1      105.02      102.92      1.96 o 
   5  -5   1       26.69       28.84      1.31 o 
   6  -5   1      435.45      434.13      4.66 o 
   7  -5   1      102.91      125.87      2.48 o 
   8  -5   1      237.85      244.81      3.61 o 
   9  -5   1        4.51        3.17      2.04 o 
  10  -5   1      357.50      381.58      9.29 o 
  11  -5   1       34.37       40.33      4.08 o 
 -11  -4   1      137.80      171.46      5.05 o 
 -10  -4   1       18.44       12.87      2.08 o 
  -9  -4   1      204.84      200.81      4.88 o 
  -8  -4   1       69.38       59.82      3.06 o 
  -7  -4   1      924.13      986.49     11.05 o 
  -6  -4   1      755.41      769.57      8.89 o 
  -5  -4   1        7.99       10.10      1.19 o 
  -4  -4   1     3485.71     3673.85     30.20 o 
  -3  -4   1       17.68       13.71      1.12 o 
  -2  -4   1      922.47      908.24      8.73 o 
  -1  -4   1      546.18      589.81      6.01 o 
   0  -4   1      106.35      128.38      2.16 o 
   1  -4   1      447.03      412.80      8.61 o 
   2  -4   1     3698.05     3512.38     27.88 o 
   3  -4   1      156.09      141.48      3.40 o 
   4  -4   1     1414.34     1385.69     13.33 o 
   5  -4   1      359.89      426.24      3.52 o 
   6  -4   1       15.74        9.27      1.50 o 
   7  -4   1       27.77       22.90      0.99 o 
   8  -4   1      126.01      134.68      2.56 o 
   9  -4   1      139.58      154.59      6.57 o 
  10  -4   1        7.37        6.57      2.27 o 
  11  -4   1        0.87        2.49      2.27 o 
  12  -4   1       56.94       69.11      4.76 o 
 -11  -3   1        2.26        2.25      1.52 o 
 -10  -3   1       19.36       21.87      2.32 o 
  -9  -3   1      563.29      551.95      8.17 o 
  -8  -3   1      119.85      125.94      3.44 o 
  -7  -3   1      239.08      236.95      4.56 o 
  -6  -3   1        1.22        2.72      0.96 o 
  -5  -3   1     1683.61     1788.68     16.10 o 
  -4  -3   1     4319.26     4548.85     51.21 o 
  -3  -3   1     4042.27     3959.57     31.48 o 
  -2  -3   1     3118.68     3435.60     27.24 o 
  -1  -3   1     1003.60     1007.55      8.81 o 
   0  -3   1      885.94      801.52      7.25 o 
   1  -3   1       62.29       62.65      1.28 o 
   2  -3   1      244.58      260.30      3.74 o 
   3  -3   1      225.63      190.37      1.83 o 
   4  -3   1     1735.83     1761.85     10.41 o 
   5  -3   1       43.96       59.24      1.83 o 
   6  -3   1      427.21      401.49      3.42 o 
   7  -3   1      420.29      400.24      3.79 o 
   8  -3   1     1518.15     1537.31     11.93 o 
   9  -3   1        1.61        3.85      1.28 o 
  10  -3   1       30.56       30.59      3.40 o 
  11  -3   1      322.75      336.94      9.06 o 
  12  -3   1      306.21      297.74      8.84 o 
 -12  -2   1        0.35       -0.74      1.70 o 
 -11  -2   1       70.00       72.57      4.31 o 
 -10  -2   1      230.31      244.80      5.28 o 
  -9  -2   1      383.39      368.65      9.52 o 
  -8  -2   1       92.26       94.87      2.96 o 
  -7  -2   1       12.84       10.60      1.28 o 
  -6  -2   1       37.34       28.91      1.76 o 
  -5  -2   1      433.36      350.90      9.40 o 
  -4  -2   1      102.30       94.49      2.08 o 
  -3  -2   1     6111.41     6458.16    149.10 o 
  -2  -2   1     2215.38     2285.42     18.27 o 
  -1  -2   1     1763.95     1760.40     19.71 o 
   0  -2   1       13.77       22.21      0.91 o 
   1  -2   1     5482.11     5548.04     43.50 o 
   2  -2   1     5856.87     5913.10     43.27 o 
   3  -2   1        6.72       10.73      0.56 o 
   4  -2   1      167.32      164.07      1.68 o 
   5  -2   1      203.46      247.86      2.30 o 
   6  -2   1      200.91      200.32      2.75 o 
   7  -2   1       31.92       31.35      1.09 o 
   8  -2   1       39.31       38.63      1.50 o 
   9  -2   1        7.34        4.84      1.35 o 
  10  -2   1        1.24        0.68      1.28 o 
  11  -2   1       25.34       28.32      3.63 o 
  12  -2   1        1.34        0.45      2.27 o 
 -12  -1   1      102.56      103.87      7.48 o 
 -11  -1   1       80.96       96.49      3.76 o 
 -10  -1   1       45.55       46.32      2.80 o 
  -9  -1   1      364.47      372.49      6.17 o 
  -8  -1   1      230.71      239.96      8.38 o 
  -7  -1   1      608.48      585.80      5.33 o 
  -6  -1   1       12.50       21.86      0.99 o 
  -5  -1   1      426.91      482.36     11.10 o 
  -4  -1   1     3354.29     3411.30     31.16 o 
  -3  -1   1     2530.06     2445.03     22.77 o 
  -2  -1   1     2105.43     2072.42     23.34 o 
  -1  -1   1     4914.62     4622.38     83.73 o 
   0  -1   1     3221.38     3202.89     37.16 o 
   1  -1   1      982.18      983.42     10.76 o 
   2  -1   1        0.18        0.00      0.23 o 
   3  -1   1      634.79      661.65      4.25 o 
   4  -1   1      168.35      174.37      1.72 o 
   5  -1   1      225.04      228.32      2.16 o 
   6  -1   1       69.72       70.19      1.31 o 
   7  -1   1       39.82       34.71      1.13 o 
   8  -1   1       69.99       68.92      1.83 o 
   9  -1   1      239.14      260.01      4.88 o 
  10  -1   1       39.43       34.22      2.40 o 
  11  -1   1       99.81       92.22      4.99 o 
  12  -1   1       33.11       43.28      4.31 o 
 -12   0   1       13.40       16.77      2.38 o 
 -11   0   1       35.50       42.52      2.72 o 
 -10   0   1      428.89      474.76      7.48 o 
  -9   0   1       75.27       90.19      3.17 o 
  -8   0   1      302.73      298.02      5.21 o 
  -7   0   1       10.41       11.04      1.21 o 
  -6   0   1     1551.48     1589.79     11.34 o 
  -5   0   1     2162.40     2087.70     14.03 o 
  -4   0   1      206.65      242.73      2.63 o 
  -3   0   1     1930.78     1957.57     12.85 o 
  -2   0   1      466.77      481.41      4.49 o 
   1   0   1     1171.27     1175.97     13.66 o 
   2   0   1     2080.29     2035.38     16.81 o 
   3   0   1      125.47      106.61      1.15 o 
   4   0   1      434.69      469.46      3.95 o 
   5   0   1      317.41      396.54      3.72 o 
   6   0   1      176.95      193.33      2.57 o 
   7   0   1      127.50      114.40      3.25 o 
   8   0   1        6.80        9.54      0.96 o 
   9   0   1       62.80       67.77      4.08 o 
  10   0   1      304.34      321.42      5.85 o 
  11   0   1      189.80      186.71      6.80 o 
  12   0   1        0.74       -0.23      2.27 o 
 -12   1   1        0.51        1.47      1.68 o 
 -11   1   1       34.07       35.92      2.72 o 
 -10   1   1      245.93      264.97      5.37 o 
  -9   1   1        0.00       -0.92      1.93 o 
  -8   1   1     2023.33     2018.74     18.83 o 
  -7   1   1     1878.14     1901.48     13.69 o 
  -6   1   1     3881.19     3935.08     25.64 o 
  -5   1   1      253.53      234.94      3.24 o 
  -4   1   1       21.09       31.22      0.62 o 
  -3   1   1      316.43      308.52      4.99 o 
  -2   1   1    21991.51    22444.59    216.96 o 
  -1   1   1      556.98      542.24      4.97 o 
   0   1   1     6754.79     6602.68     74.32 o 
   1   1   1     5981.95     6137.13     94.49 o 
   2   1   1        7.62        7.94      0.64 o 
   3   1   1       48.63       36.73      1.12 o 
   4   1   1     2895.97     2904.14     23.47 o 
   5   1   1     5184.64     5291.06     33.70 o 
   6   1   1      181.37      188.77      2.57 o 
   7   1   1       90.86       92.94      2.00 o 
   8   1   1       69.19       79.29      1.97 o 
   9   1   1      201.33      183.30      4.24 o 
  10   1   1        0.44        1.29      1.35 o 
  11   1   1       45.16       34.97      2.72 o 
  12   1   1       22.48       19.26      3.40 o 
 -12   2   1       23.59       21.75      3.63 o 
 -11   2   1        4.46        7.49      1.76 o 
 -10   2   1      189.94      186.33      7.48 o 
  -9   2   1      299.92      292.93      5.37 o 
  -8   2   1      567.37      600.31      9.63 o 
  -7   2   1      148.96      164.09      2.45 o 
  -6   2   1     2677.75     2590.60     15.90 o 
  -5   2   1      432.49      368.19      3.85 o 
  -4   2   1     7694.47     7627.88     61.43 o 
  -3   2   1     2109.66     2178.03     17.95 o 
  -2   2   1     1235.85     1320.13     11.22 o 
  -1   2   1     7903.71     7841.97     63.37 o 
   0   2   1    15526.56    15940.02    125.94 o 
   1   2   1      144.07      152.55      2.16 o 
   2   2   1     1483.58     1609.00     13.54 o 
   3   2   1    11449.47    11872.09    123.95 o 
   4   2   1       56.24       71.04      1.92 o 
   5   2   1       87.18       95.26      2.95 o 
   6   2   1       54.49       52.69      1.92 o 
   7   2   1       80.14       75.67      1.89 o 
   8   2   1      167.11      173.14      2.97 o 
   9   2   1        7.01        8.60      1.13 o 
  10   2   1      225.10      235.16     11.10 o 
  11   2   1       26.38       24.93      2.32 o 
 -12   3   1      119.83      123.72      6.12 o 
 -11   3   1      186.58      203.53      8.95 o 
 -10   3   1      139.18      154.61      4.24 o 
  -9   3   1      211.37      212.22      5.21 o 
  -8   3   1        7.43        7.70      1.35 o 
  -7   3   1      504.20      537.79      5.30 o 
  -6   3   1     1020.86     1058.08      8.48 o 
  -5   3   1      296.49      306.38      3.36 o 
  -4   3   1      105.39      141.52      4.31 o 
  -3   3   1     3908.53     3986.44     44.87 o 
  -2   3   1    11579.30    12166.29     97.64 o 
  -1   3   1     1230.98     1205.25     14.96 o 
   0   3   1       32.36       26.74      1.81 o 
   1   3   1        9.04       19.84      1.03 o 
   2   3   1     6786.60     6541.04     84.63 o 
   3   3   1      815.44      782.05      7.93 o 
   4   3   1      496.68      456.65     11.56 o 
   5   3   1     1448.06     1576.82     14.66 o 
   6   3   1       56.32       65.87      4.08 o 
   7   3   1      145.14      147.81      3.60 o 
   8   3   1       84.89       65.55      2.03 o 
   9   3   1        1.03        1.07      0.99 o 
  10   3   1       33.35       22.35      2.38 o 
  11   3   1       18.92       15.39      2.16 o 
 -12   4   1      158.48      153.63      6.80 o 
 -11   4   1       91.67       97.21      5.21 o 
 -10   4   1       26.00       25.96      2.32 o 
  -9   4   1      320.46      339.78      5.85 o 
  -8   4   1        4.52        1.81      1.28 o 
  -7   4   1      272.82      286.82      3.70 o 
  -6   4   1      174.31      174.38      2.73 o 
  -5   4   1      236.57      214.58      2.89 o 
  -4   4   1     1384.95     1302.52     12.26 o 
  -3   4   1      152.07      160.95      3.40 o 
  -2   4   1     1124.17     1097.29     10.41 o 
  -1   4   1      128.50      119.53      2.40 o 
   0   4   1     1117.71     1152.45     15.18 o 
   1   4   1      453.56      403.56      6.80 o 
   2   4   1      416.87      491.97      6.57 o 
   3   4   1       11.84       15.57      1.19 o 
   4   4   1      764.38      714.40      8.01 o 
   5   4   1       21.08       22.26      1.60 o 
   6   4   1       90.61       91.10      2.80 o 
   7   4   1       49.99       57.77      4.19 o 
   8   4   1       52.60       46.12      2.71 o 
   9   4   1      125.75      118.71      3.04 o 
  10   4   1       22.74       12.81      2.15 o 
  11   4   1       22.43       25.76      2.95 o 
 -11   5   1       30.05       31.27      3.85 o 
 -10   5   1      423.84      371.50      7.70 o 
  -9   5   1      225.55      212.00      4.72 o 
  -8   5   1        1.69        1.59      1.59 o 
  -7   5   1        8.01        6.41      1.00 o 
  -6   5   1      389.41      419.65      4.74 o 
  -5   5   1     1352.91     1332.72     18.01 o 
  -4   5   1       60.57       47.98      2.08 o 
  -3   5   1       12.85       19.62      1.59 o 
  -2   5   1      182.54      145.72      3.04 o 
  -1   5   1     1346.95     1450.45     13.46 o 
   0   5   1     1112.73     1207.27     11.54 o 
   1   5   1      407.28      370.36      5.05 o 
   2   5   1      519.52      472.82      6.01 o 
   3   5   1     1754.32     1706.41     15.78 o 
   4   5   1      116.13      104.15      2.80 o 
   5   5   1       55.67       42.22      2.32 o 
   6   5   1     2089.18     2097.43     35.24 o 
   7   5   1      888.80      819.75     10.09 o 
   8   5   1       62.22       64.54      4.65 o 
   9   5   1       17.37       16.63      2.16 o 
  10   5   1       44.80       46.99      3.12 o 
 -11   6   1       36.85       30.82      3.85 o 
 -10   6   1       95.99       86.11      4.99 o 
  -9   6   1      215.33      199.29      4.81 o 
  -8   6   1      158.46      142.66      3.85 o 
  -7   6   1      297.97      307.00      5.94 o 
  -6   6   1        2.47        1.30      0.87 o 
  -5   6   1      142.49      128.82      3.20 o 
  -4   6   1       27.00       31.09      1.84 o 
  -3   6   1      681.86      690.59      8.17 o 
  -2   6   1      540.74      547.32     16.09 o 
  -1   6   1      400.96      360.66      7.02 o 
   0   6   1      803.73      780.65     10.76 o 
   1   6   1     2157.59     2157.13     19.39 o 
   2   6   1      233.38      200.29      3.84 o 
   3   6   1        2.35        2.84      1.03 o 
   4   6   1      249.14      244.01      5.55 o 
   5   6   1      107.77      119.34      4.53 o 
   6   6   1       16.84       24.35      2.08 o 
   7   6   1        1.15       -0.23      2.04 o 
   8   6   1      281.44      278.91      7.70 o 
   9   6   1       92.44       77.72      3.60 o 
 -10   7   1        1.23        1.59      2.27 o 
  -9   7   1      127.99      134.37      5.89 o 
  -8   7   1      481.28      447.38     11.78 o 
  -7   7   1       45.23       45.92      1.96 o 
  -6   7   1      153.00      156.37      3.92 o 
  -5   7   1      455.28      433.11     13.03 o 
  -4   7   1      489.58      487.22      6.81 o 
  -3   7   1      797.69      789.45      9.29 o 
  -2   7   1       62.71       63.34      2.56 o 
  -1   7   1     2222.25     2195.70     27.98 o 
   0   7   1      131.69      133.62      4.53 o 
   1   7   1      180.34      198.04      5.89 o 
   2   7   1       11.23        7.81      1.35 o 
   3   7   1      497.16      456.20      6.72 o 
   4   7   1      634.75      578.59      8.01 o 
   5   7   1       65.10       53.95      2.72 o 
   6   7   1      226.52      215.13      5.44 o 
   7   7   1       12.93        8.37      1.76 o 
   8   7   1        1.04        1.32      1.52 o 
   9   7   1        1.11       -1.47      1.60 o 
  -9   8   1        0.48        0.23      2.04 o 
  -8   8   1       29.81       31.50      3.63 o 
  -7   8   1      360.88      394.97      5.30 o 
  -6   8   1      452.43      454.98     14.05 o 
  -5   8   1       35.76       46.86      2.48 o 
  -4   8   1      173.88      159.41      4.01 o 
  -3   8   1       70.78       85.17      4.08 o 
  -2   8   1       11.10       12.92      1.60 o 
  -1   8   1     1008.13     1028.50     14.05 o 
   0   8   1       85.58       78.24      3.06 o 
   1   8   1      394.05      431.44     18.01 o 
   2   8   1       94.72      108.89      3.36 o 
   3   8   1      215.91      206.94      4.72 o 
   4   8   1       57.09       42.43      2.72 o 
   5   8   1      248.47      235.42      7.25 o 
   6   8   1      461.77      448.37     11.22 o 
   7   8   1       62.26       66.47      3.28 o 
   8   8   1       14.02       16.09      2.32 o 
  -9   9   1       68.46       63.67      4.76 o 
  -8   9   1        2.54        2.95      2.27 o 
  -7   9   1       59.26       38.10      2.61 o 
  -6   9   1       14.69       16.66      2.08 o 
  -5   9   1      130.81      164.61      9.86 o 
  -4   9   1      518.95      514.57      7.85 o 
  -3   9   1      145.29      163.95      4.33 o 
  -2   9   1       19.27       21.36      2.08 o 
  -1   9   1       11.19       14.96      1.92 o 
   0   9   1      701.79      721.81      9.61 o 
   1   9   1      865.79      859.43     19.15 o 
   2   9   1       94.58      105.82      5.21 o 
   3   9   1      201.76      176.25      4.87 o 
   4   9   1      525.88      482.94      7.93 o 
   5   9   1      288.66      284.46      7.82 o 
   6   9   1      119.78      108.37      4.00 o 
  -7  10   1       33.98       18.13      2.16 o 
  -6  10   1       21.16       20.39      3.17 o 
  -5  10   1      316.69      302.68      6.17 o 
  -4  10   1       26.13       32.77      2.56 o 
  -3  10   1        5.92        8.65      1.93 o 
  -2  10   1      545.68      510.93      9.97 o 
  -1  10   1      430.42      416.65     11.22 o 
   0  10   1       12.46       10.30      1.84 o 
   1  10   1       16.31       25.67      2.40 o 
   2  10   1      479.17      513.54      8.25 o 
   3  10   1      297.92      313.60      9.29 o 
   4  10   1       60.31       65.82      3.44 o 
   5  10   1      132.14      150.49      4.72 o 
  -5  11   1        1.44       -0.45      2.27 o 
  -4  11   1       23.31       28.45      2.64 o 
  -3  11   1      501.41      497.91     15.75 o 
  -2  11   1      124.92      151.06      4.65 o 
  -1  11   1       18.98       12.55      2.16 o 
   0  11   1       99.61       95.40      3.69 o 
   1  11   1       18.35       14.30      2.16 o 
   2  11   1       83.98       86.58      8.38 o 
   3  11   1        0.06       -1.60      1.60 o 
  -3 -12   2      116.21      123.49      6.12 o 
  -2 -12   2      191.62      195.78      7.48 o 
  -1 -12   2       42.91       46.90      4.31 o 
   0 -12   2      314.14      295.93      8.84 o 
   1 -12   2       37.68       25.83      3.40 o 
   2 -12   2        1.26       -0.91      2.04 o 
   3 -12   2      189.92      195.10      7.25 o 
   4 -12   2      310.12      307.71      9.06 o 
   5 -12   2      124.02      129.49      4.40 o 
  -5 -11   2      121.45      109.53     10.08 o 
  -4 -11   2      125.99      119.86      4.24 o 
  -3 -11   2        6.57        9.08      1.92 o 
  -2 -11   2      128.51      118.28      5.66 o 
  -1 -11   2       69.68       95.43      4.99 o 
   0 -11   2       76.01       96.08      4.76 o 
   1 -11   2       12.37        8.16      2.49 o 
   2 -11   2      578.75      569.88     12.01 o 
   3 -11   2      673.56      704.70     13.82 o 
   4 -11   2       12.38       15.18      2.95 o 
   5 -11   2      127.31      114.51      4.08 o 
   6 -11   2      206.46      205.90      5.13 o 
   7 -11   2      221.30      213.20      5.66 o 
  -6 -10   2       19.19       14.94      2.16 o 
  -5 -10   2       21.00       21.23      2.40 o 
  -4 -10   2        9.73       10.00      1.90 o 
  -3 -10   2      701.84      648.60      9.13 o 
  -2 -10   2       18.40       11.91      1.74 o 
  -1 -10   2       52.88       53.45      2.71 o 
   0 -10   2      131.59      119.08      3.69 o 
   1 -10   2      692.10      689.38     15.86 o 
   2 -10   2      353.86      349.86      8.61 o 
   3 -10   2       13.06       11.10      2.27 o 
   4 -10   2      902.80      913.62     15.63 o 
   5 -10   2      753.23      805.92     10.33 o 
   6 -10   2      318.94      332.59      6.17 o 
   7 -10   2        1.71        2.24      1.52 o 
   8 -10   2       22.16       24.43      2.38 o 
  -8  -9   2       10.31        6.77      2.00 o 
  -7  -9   2       57.98       46.59      3.04 o 
  -6  -9   2       51.88       43.44      6.23 o 
  -5  -9   2      450.69      428.17      9.63 o 
  -4  -9   2      265.85      254.74      5.28 o 
  -3  -9   2      347.98      367.50      6.24 o 
  -2  -9   2        0.65       -0.11      1.12 o 
  -1  -9   2      290.52      301.74      5.45 o 
   0  -9   2      265.43      287.85      7.82 o 
   1  -9   2       30.56       36.94      2.24 o 
   2  -9   2      140.42      141.73      3.85 o 
   3  -9   2       41.92       41.42      2.72 o 
   4  -9   2       66.38       64.58      3.85 o 
   5  -9   2      160.22      159.46      4.00 o 
   6  -9   2      100.11       86.71      3.04 o 
   7  -9   2      258.34      259.17      5.21 o 
   8  -9   2      426.44      390.99      6.57 o 
   9  -9   2       68.85       70.02      4.53 o 
  -9  -8   2        1.36        2.27      2.04 o 
  -8  -8   2       20.54       17.99      3.51 o 
  -7  -8   2        0.57       -0.48      1.35 o 
  -6  -8   2       19.37       18.47      2.83 o 
  -5  -8   2      216.24      199.04      4.56 o 
  -4  -8   2      183.31      169.06      4.08 o 
  -3  -8   2        8.42       10.07      1.52 o 
  -2  -8   2      174.29      161.93      4.76 o 
  -1  -8   2      129.63      120.23      3.20 o 
   0  -8   2        7.29        7.28      1.28 o 
   1  -8   2      612.03      616.18      7.61 o 
   2  -8   2      306.91      314.80      4.97 o 
   3  -8   2      110.70       91.97      4.76 o 
   4  -8   2       99.28      111.32      3.40 o 
   5  -8   2      858.99      898.41     10.25 o 
   6  -8   2     1985.06     2044.56     19.30 o 
   7  -8   2      168.09      181.01      6.12 o 
   8  -8   2      138.29      110.87      3.44 o 
   9  -8   2      459.28      435.06      9.97 o 
  10  -8   2      294.82      285.73      8.16 o 
  -9  -7   2        5.14        0.88      1.52 o 
  -8  -7   2       90.82       85.75      8.38 o 
  -7  -7   2      120.86      113.81      3.60 o 
  -6  -7   2      167.25      160.88      5.21 o 
  -5  -7   2       41.00       49.21      3.63 o 
  -4  -7   2      481.79      463.99      6.57 o 
  -3  -7   2      269.52      237.64      4.24 o 
  -2  -7   2      110.42      107.21      2.88 o 
  -1  -7   2      154.19      175.33      6.23 o 
   0  -7   2     1148.24     1133.97     11.30 o 
   1  -7   2      561.86      543.11      6.57 o 
   2  -7   2        1.13        6.64      1.12 o 
   3  -7   2       32.24       21.81      1.44 o 
   4  -7   2     1574.36     1626.36     12.46 o 
   5  -7   2       55.56       39.99      1.64 o 
   6  -7   2      670.62      678.61     12.46 o 
   7  -7   2      836.50      886.47     10.09 o 
   8  -7   2      843.81      874.16     12.92 o 
   9  -7   2      284.74      252.65      7.25 o 
  10  -7   2       99.09      109.67      5.21 o 
  11  -7   2       29.09       42.83      4.08 o 
 -10  -6   2        1.27        2.33      1.84 o 
  -9  -6   2      640.03      611.16     16.54 o 
  -8  -6   2       49.59       43.91      2.80 o 
  -7  -6   2        7.13        8.32      1.68 o 
  -6  -6   2      314.01      313.28      5.53 o 
  -5  -6   2      955.35      891.83     13.37 o 
  -4  -6   2      753.59      760.61      8.73 o 
  -3  -6   2        5.22        3.29      0.96 o 
  -2  -6   2      617.79      619.54      7.05 o 
  -1  -6   2     1266.33     1230.11     11.62 o 
   0  -6   2       62.52       85.43      2.16 o 
   1  -6   2      111.28       82.18      4.76 o 
   2  -6   2     1203.10     1139.46     17.56 o 
   3  -6   2     1459.73     1427.42     12.98 o 
   4  -6   2     1117.09     1098.62      8.80 o 
   5  -6   2       91.05       76.84      1.91 o 
   6  -6   2     1579.20     1704.81     12.95 o 
   7  -6   2        7.66       10.54      2.15 o 
   8  -6   2      440.79      432.91      6.24 o 
   9  -6   2      225.02      234.52      6.80 o 
  10  -6   2      292.79      300.01      8.16 o 
  11  -6   2      233.67      199.63      7.02 o 
 -11  -5   2       59.60       49.28      3.36 o 
 -10  -5   2       84.50      103.50      6.46 o 
  -9  -5   2       40.38       32.12      2.48 o 
  -8  -5   2       35.75       28.51      2.16 o 
  -7  -5   2     1896.59     1747.55     17.22 o 
  -6  -5   2       38.39       38.23      2.49 o 
  -5  -5   2       45.88       42.46      3.63 o 
  -4  -5   2      556.60      504.20      6.33 o 
  -3  -5   2     1240.63     1087.53     15.52 o 
  -2  -5   2      695.44      712.34     10.65 o 
  -1  -5   2     1440.38     1514.84     13.30 o 
   0  -5   2       30.26       39.70      1.44 o 
   1  -5   2      306.63      299.55      5.55 o 
   2  -5   2      201.77      208.13      3.04 o 
   3  -5   2      151.18      112.84      1.91 o 
   4  -5   2      631.47      611.04      5.40 o 
   5  -5   2      545.40      574.05      4.52 o 
   6  -5   2        1.92        4.41      0.82 o 
   7  -5   2      337.11      332.85      3.40 o 
   8  -5   2      123.09      133.80      3.28 o 
   9  -5   2      418.98      411.95      9.06 o 
  10  -5   2      445.90      447.97      9.97 o 
  11  -5   2      131.29      114.88      5.44 o 
 -11  -4   2       45.19       44.65      3.12 o 
 -10  -4   2       24.33       18.19      2.27 o 
  -9  -4   2      627.95      603.94      8.73 o 
  -8  -4   2      133.82      134.59      4.31 o 
  -7  -4   2       76.90       76.02      2.72 o 
  -6  -4   2       23.37       24.46      2.27 o 
  -5  -4   2     1575.49     1558.43     16.88 o 
  -4  -4   2       27.00       26.91      1.44 o 
  -3  -4   2      241.59      220.82      3.36 o 
  -2  -4   2     2052.45     1887.90     15.94 o 
  -1  -4   2     1469.27     1341.92     11.54 o 
   0  -4   2        5.72        5.35      0.71 o 
   1  -4   2      141.89      122.52      2.38 o 
   2  -4   2     1265.59     1270.62      8.81 o 
   3  -4   2        2.63        5.79      0.48 o 
   4  -4   2     2605.28     2622.22     15.14 o 
   5  -4   2      237.38      259.40      2.59 o 
   6  -4   2      140.89      139.74      1.97 o 
   7  -4   2     1026.49     1128.96      7.74 o 
   8  -4   2       98.40      107.34      2.40 o 
   9  -4   2       11.96        2.72      1.81 o 
  10  -4   2      275.09      268.29      7.48 o 
  11  -4   2      428.81      448.65     10.42 o 
  12  -4   2      194.24      209.60      7.48 o 
 -11  -3   2        4.10        5.77      1.90 o 
 -10  -3   2      370.72      358.57      6.65 o 
  -9  -3   2      297.87      284.15      5.53 o 
  -8  -3   2        4.62        4.08      1.28 o 
  -7  -3   2      693.44      725.84      8.73 o 
  -6  -3   2     1157.88     1214.26     12.10 o 
  -5  -3   2      255.86      257.91      4.01 o 
  -4  -3   2      407.21      403.46      4.97 o 
  -3  -3   2     1220.74     1151.10     10.41 o 
  -2  -3   2       14.10       17.22      0.96 o 
  -1  -3   2      263.59      266.94      3.04 o 
   0  -3   2      484.75      534.54      5.44 o 
   1  -3   2     5353.96     5370.43     69.79 o 
   2  -3   2      801.82      758.92      5.23 o 
   3  -3   2        5.00       12.84      0.57 o 
   4  -3   2     2088.57     2284.43     13.19 o 
   5  -3   2       20.99       11.10      1.01 o 
   6  -3   2     3115.26     3136.58     18.11 o 
   7  -3   2     1245.80     1265.55     10.38 o 
   8  -3   2       61.64       57.06      2.13 o 
   9  -3   2      405.65      438.00      9.29 o 
  10  -3   2      240.75      216.17      6.80 o 
  11  -3   2        1.59        0.91      2.27 o 
  12  -3   2       20.79       15.18      3.17 o 
 -12  -2   2       46.45       39.44      3.51 o 
 -11  -2   2      276.42      254.45     11.90 o 
 -10  -2   2        0.60        1.81      1.44 o 
  -9  -2   2        3.88        1.49      1.93 o 
  -8  -2   2      919.79      895.29     10.41 o 
  -7  -2   2       10.34        8.02      1.28 o 
  -6  -2   2      318.41      320.40      4.81 o 
  -5  -2   2       15.06       20.96      1.28 o 
  -4  -2   2    10547.78    10861.94    123.27 o 
  -3  -2   2     3587.78     3759.55     29.64 o 
  -2  -2   2       22.50       24.70      0.96 o 
  -1  -2   2     5749.32     5628.31     44.21 o 
   0  -2   2     1433.45     1455.95      9.50 o 
   1  -2   2    13239.54    13458.89    138.96 o 
   2  -2   2      256.02      221.82      2.08 o 
   3  -2   2     2926.21     2984.09     16.59 o 
   4  -2   2      112.20       86.56      1.31 o 
   5  -2   2      477.29      407.43      3.28 o 
   6  -2   2        6.81        3.80      0.62 o 
   7  -2   2      491.93      486.07      4.11 o 
   8  -2   2      911.91      937.66      6.79 o 
   9  -2   2      461.79      490.45      6.22 o 
  10  -2   2      156.85      154.31      5.66 o 
  11  -2   2      153.45      154.54      6.12 o 
  12  -2   2      263.70      263.30      8.38 o 
 -12  -1   2       43.48       33.49      2.88 o 
 -11  -1   2       41.80       28.08      2.48 o 
 -10  -1   2      202.22      193.75      4.72 o 
  -9  -1   2      852.44      833.49     10.33 o 
  -8  -1   2       67.23       63.11      2.64 o 
  -7  -1   2      118.92      129.73      3.20 o 
  -6  -1   2     2384.05     2297.86     15.67 o 
  -5  -1   2      368.93      346.50      7.36 o 
  -4  -1   2     1158.87     1091.11     10.09 o 
  -3  -1   2       99.96      108.99      2.72 o 
  -2  -1   2      501.10      507.23      4.81 o 
  -1  -1   2     1959.43     1921.26     18.16 o 
   0  -1   2     1290.76     1318.32     15.18 o 
   1  -1   2     2632.52     2608.57     31.14 o 
   2  -1   2      794.92      922.73      6.32 o 
   3  -1   2        9.13        8.75      0.45 o 
   4  -1   2       64.79       60.97      1.07 o 
   5  -1   2      368.95      373.14      3.14 o 
   6  -1   2      218.33      194.19      2.65 o 
   7  -1   2     1020.82      985.18      6.89 o 
   8  -1   2      168.07      175.71      2.80 o 
   9  -1   2       45.28       52.64      2.48 o 
  10  -1   2      262.87      248.35      7.25 o 
  11  -1   2      532.28      528.87     11.56 o 
  12  -1   2       19.70       14.50      3.17 o 
 -12   0   2       77.72       88.15      3.85 o 
 -11   0   2      170.19      184.62      4.88 o 
 -10   0   2      157.65      165.53      4.40 o 
  -9   0   2        1.53        1.25      1.28 o 
  -8   0   2       98.69       85.63      2.96 o 
  -7   0   2      521.17      517.60      6.73 o 
  -6   0   2      554.11      542.52      4.59 o 
  -5   0   2       13.89       19.45      1.28 o 
  -4   0   2     2414.03     2345.01     27.42 o 
  -3   0   2      214.93      207.45      2.88 o 
  -2   0   2     1673.46     1737.27     14.10 o 
  -1   0   2      114.39      134.37      1.76 o 
   0   0   2      273.45      286.08      2.64 o 
   1   0   2     3647.27     3667.72     24.20 o 
   2   0   2     1485.08     1444.92      8.29 o 
   3   0   2     1490.62     1540.87      9.03 o 
   4   0   2      502.84      566.69      5.44 o 
   5   0   2      988.45     1007.57      7.62 o 
   6   0   2       52.59       50.12      1.47 o 
   7   0   2      891.84      958.47      7.86 o 
   8   0   2        3.32        2.77      0.80 o 
   9   0   2      422.28      439.49      5.96 o 
  10   0   2      414.88      463.61     10.42 o 
  11   0   2       49.00       51.89      4.31 o 
  12   0   2       74.76       73.19      4.99 o 
 -12   1   2        1.34        0.23      1.60 o 
 -11   1   2      108.21      112.16      4.99 o 
 -10   1   2       43.01       48.69      3.51 o 
  -9   1   2        7.59        6.48      1.52 o 
  -8   1   2       70.78       76.03      2.88 o 
  -7   1   2      520.90      478.03      8.38 o 
  -6   1   2      113.47      108.00      1.74 o 
  -5   1   2      707.01      785.35      6.14 o 
  -4   1   2      344.06      347.04      3.64 o 
  -3   1   2        0.76        3.01      1.02 o 
  -2   1   2     3613.02     3787.19     29.48 o 
  -1   1   2     9643.75     9529.66     74.66 o 
   0   1   2     1441.59     1539.81     12.50 o 
   1   1   2      248.48      228.34      2.64 o 
   2   1   2     1585.69     1600.28     13.22 o 
   3   1   2      317.19      269.34      3.36 o 
   4   1   2     1412.78     1279.90     17.11 o 
   5   1   2      235.34      230.88      4.59 o 
   6   1   2      301.77      365.27      3.95 o 
   7   1   2      194.84      198.01      2.97 o 
   8   1   2      205.89      214.01      4.40 o 
   9   1   2       57.63       44.17      1.82 o 
  10   1   2       84.60       77.01      3.85 o 
  11   1   2       99.03      104.69      5.44 o 
  12   1   2       17.52       16.99      3.40 o 
 -12   2   2       16.89       16.65      2.16 o 
 -11   2   2        5.96        4.21      1.68 o 
 -10   2   2      184.93      163.27      4.33 o 
  -9   2   2     1012.74     1008.67     11.62 o 
  -8   2   2       38.33       43.43      2.40 o 
  -7   2   2     1125.95     1086.78     16.99 o 
  -6   2   2      706.42      731.76      6.23 o 
  -5   2   2     1126.16     1050.16      9.65 o 
  -4   2   2      105.95      105.82      3.17 o 
  -3   2   2     8342.29     8788.41     72.10 o 
  -2   2   2    12322.32    12394.93     99.09 o 
  -1   2   2       98.67       77.42      1.70 o 
   0   2   2     1619.67     1521.35     12.82 o 
   1   2   2     1469.14     1418.67     12.10 o 
   2   2   2       63.01       68.97      1.70 o 
   3   2   2     7259.38     7421.05     77.04 o 
   4   2   2     1644.45     1573.78     14.02 o 
   5   2   2      385.59      352.22      4.80 o 
   6   2   2      147.58      137.25      2.43 o 
   7   2   2       65.74       66.17      2.56 o 
   8   2   2      284.75      250.77      3.94 o 
   9   2   2      178.52      174.93      3.19 o 
  10   2   2      178.59      196.97      4.80 o 
  11   2   2       11.63       13.60      2.95 o 
 -12   3   2      267.07      257.34      8.27 o 
 -11   3   2       19.30       21.16      3.74 o 
 -10   3   2       54.66       55.14      2.80 o 
  -9   3   2        8.24        6.91      1.93 o 
  -8   3   2     1548.16     1499.27     15.22 o 
  -7   3   2     1250.46     1327.84     13.54 o 
  -6   3   2      145.82      130.37      2.20 o 
  -5   3   2       33.49       47.00      1.40 o 
  -4   3   2       91.62       78.86      2.24 o 
  -3   3   2     9035.33     9413.61     77.49 o 
  -2   3   2      111.28      132.69      2.56 o 
  -1   3   2     5706.74     5757.56     44.86 o 
   0   3   2     2186.53     2061.44     17.30 o 
   1   3   2      457.75      380.58      5.10 o 
   2   3   2      511.46      573.05     16.54 o 
   3   3   2     3364.89     3395.21     33.99 o 
   4   3   2      190.42      188.98      3.36 o 
   5   3   2     1369.16     1426.03     20.39 o 
   6   3   2       22.21       17.57      1.60 o 
   7   3   2       18.34       14.91      1.60 o 
   8   3   2       51.32       59.63      2.25 o 
   9   3   2       54.51       48.55      2.20 o 
  10   3   2      137.26      116.42      5.78 o 
  11   3   2       33.39       30.14      3.63 o 
 -11   4   2       15.60       16.20      2.08 o 
 -10   4   2      152.60      166.55      4.49 o 
  -9   4   2       77.95       87.82      3.40 o 
  -8   4   2       50.06       60.63      5.32 o 
  -7   4   2       10.90       12.45      1.93 o 
  -6   4   2      997.82      984.25      8.29 o 
  -5   4   2     1908.88     2028.75     24.47 o 
  -4   4   2     2021.80     2034.58     18.11 o 
  -3   4   2     3756.45     3858.87     31.56 o 
  -2   4   2      345.22      314.54      8.50 o 
  -1   4   2     2987.60     2855.67     23.71 o 
   0   4   2      577.25      621.28      6.81 o 
   1   4   2      377.51      445.47      5.53 o 
   2   4   2     2795.04     2793.98     23.55 o 
   3   4   2      948.49      961.36      9.93 o 
   4   4   2      576.21      605.38      7.59 o 
   5   4   2       42.62       37.90      2.16 o 
   6   4   2      241.52      237.26      4.48 o 
   7   4   2     1046.59     1123.13     12.33 o 
   8   4   2      268.86      257.14      5.28 o 
   9   4   2        0.61       -1.07      1.07 o 
  10   4   2        3.07        5.98      1.30 o 
 -11   5   2      128.06      119.70      4.17 o 
 -10   5   2       79.93       91.50      3.52 o 
  -9   5   2       70.00       71.11      5.89 o 
  -8   5   2      156.53      157.31      4.08 o 
  -7   5   2       17.76       23.41      1.84 o 
  -6   5   2      259.65      267.67      3.67 o 
  -5   5   2       33.58       43.40      2.27 o 
  -4   5   2     1857.91     1988.67     20.51 o 
  -3   5   2      569.10      557.54      6.89 o 
  -2   5   2      718.70      750.47      8.95 o 
  -1   5   2       79.05       79.66      2.32 o 
   0   5   2      320.83      300.33      4.56 o 
   1   5   2     5996.66     5783.05     46.22 o 
   2   5   2      284.19      289.70      4.56 o 
   3   5   2       31.21       37.79      1.84 o 
   4   5   2       28.99       34.06      2.00 o 
   5   5   2       18.65       19.26      1.84 o 
   6   5   2      105.41      106.91      3.28 o 
   7   5   2       30.61       28.81      2.72 o 
   8   5   2       34.14       33.35      2.40 o 
   9   5   2       27.40       33.61      2.21 o 
  10   5   2       44.66       46.54      2.64 o 
 -11   6   2        1.26        0.45      2.49 o 
 -10   6   2        6.44        7.02      1.76 o 
  -9   6   2      239.79      223.42      7.25 o 
  -8   6   2       88.95       81.15      4.53 o 
  -7   6   2      313.19      266.41      5.21 o 
  -6   6   2      214.59      206.73      4.49 o 
  -5   6   2      507.98      520.53      7.21 o 
  -4   6   2      899.55      886.12     10.09 o 
  -3   6   2      223.86      220.06      4.24 o 
  -2   6   2      811.18      827.66      9.45 o 
  -1   6   2     1014.23      940.31     10.17 o 
   0   6   2      859.39      814.69      9.21 o 
   1   6   2      286.78      245.63      6.34 o 
   2   6   2       27.05       50.34      2.23 o 
   3   6   2     1478.47     1405.93     14.17 o 
   4   6   2      503.70      560.02      9.40 o 
   5   6   2        0.72        0.45      1.28 o 
   6   6   2       11.61       19.80      2.00 o 
   7   6   2      339.01      333.80      6.32 o 
   8   6   2        5.16        6.60      1.68 o 
   9   6   2       15.02       17.54      2.16 o 
 -10   7   2       14.27        4.76      2.49 o 
  -9   7   2       34.55       44.89      2.88 o 
  -8   7   2       10.13        9.22      4.08 o 
  -7   7   2      329.46      283.00      5.45 o 
  -6   7   2       14.87        9.12      2.61 o 
  -5   7   2       53.10       45.73      4.31 o 
  -4   7   2       31.54       23.95      1.92 o 
  -3   7   2       41.69       31.55      4.31 o 
  -2   7   2      279.61      289.38      5.13 o 
  -1   7   2       79.21       81.97      2.80 o 
   0   7   2     1507.53     1487.55     39.43 o 
   1   7   2      181.81      180.48      4.01 o 
   2   7   2      368.75      369.13      9.29 o 
   3   7   2      429.78      410.24      8.16 o 
   4   7   2       66.95       56.94      2.80 o 
   5   7   2      443.20      458.39      8.95 o 
   6   7   2      620.02      628.92      9.13 o 
   7   7   2        2.87        1.36      1.44 o 
   8   7   2        3.71        7.32      2.49 o 
  -9   8   2       19.63       28.78      3.63 o 
  -8   8   2        5.64        5.34      2.04 o 
  -7   8   2      107.35      143.94      4.24 o 
  -6   8   2       73.77       73.37      3.20 o 
  -5   8   2       39.50       26.72      2.83 o 
  -4   8   2      307.95      285.83      5.53 o 
  -3   8   2     1255.05     1206.70     13.38 o 
  -2   8   2       20.97       20.00      1.92 o 
  -1   8   2       26.57       26.18      2.08 o 
   0   8   2      389.22      364.43      6.17 o 
   1   8   2      348.95      354.68     10.20 o 
   2   8   2       99.06       93.36      4.53 o 
   3   8   2      185.65      186.41      4.56 o 
   4   8   2      664.19      663.62      9.45 o 
   5   8   2      152.08      164.13      9.29 o 
   6   8   2       21.93       28.53      2.48 o 
   7   8   2       15.38       13.13      4.31 o 
  -8   9   2       64.63       68.66      4.53 o 
  -7   9   2       23.92       14.62      2.08 o 
  -6   9   2       22.45       18.56      2.16 o 
  -5   9   2      170.97      181.90      4.72 o 
  -4   9   2       45.14       41.99      2.80 o 
  -3   9   2        6.61        3.97      1.93 o 
  -2   9   2      367.33      383.52      6.80 o 
  -1   9   2     1004.71      997.35     12.02 o 
   0   9   2       59.95       77.66      4.87 o 
   1   9   2       13.82       18.64      3.51 o 
   2   9   2       69.45       78.19      5.55 o 
   3   9   2      167.33      174.19      4.72 o 
   4   9   2       31.46       32.49      2.64 o 
   5   9   2        1.54        1.08      1.70 o 
   6   9   2      141.76      152.18      4.81 o 
  -7  10   2      357.62      369.57     10.42 o 
  -6  10   2        1.57        1.13      1.44 o 
  -5  10   2       19.73       19.86      2.32 o 
  -4  10   2       80.58       63.55      3.28 o 
  -3  10   2       74.03       77.39      3.52 o 
  -2  10   2      321.43      324.35      6.57 o 
  -1  10   2      175.90      162.27      4.87 o 
   0  10   2       53.31       61.25      3.20 o 
   1  10   2      356.77      372.39     11.56 o 
   2  10   2      254.35      260.42      5.85 o 
   3  10   2        3.12        2.62      2.38 o 
   4  10   2      143.99      171.43     13.71 o 
  -4  11   2       13.91       16.66      2.40 o 
  -3  11   2       22.78       30.96      5.55 o 
  -2  11   2      217.88      242.01      5.93 o 
  -1  11   2      333.67      350.74     16.77 o 
   0  11   2      278.28      284.50      7.59 o 
   1  11   2       43.00       37.66      4.31 o 
  -3 -12   3        8.57       10.42      2.95 o 
  -2 -12   3       17.37       22.21      3.17 o 
  -1 -12   3      532.78      512.78     11.56 o 
   0 -12   3      182.61      194.42      7.02 o 
   1 -12   3      103.99      102.42      5.21 o 
   2 -12   3      159.82      160.65      6.34 o 
   3 -12   3      363.97      374.56      9.74 o 
   4 -12   3       37.66       40.22      2.87 o 
   5 -12   3       26.34       28.48      2.55 o 
   6 -12   3      103.79       91.21      3.84 o 
  -5 -11   3        7.84        7.29      2.27 o 
  -4 -11   3       75.81       85.73      7.36 o 
  -3 -11   3      354.59      359.53     11.22 o 
  -2 -11   3      189.03      210.96      7.25 o 
  -1 -11   3       17.72       15.86      2.95 o 
   0 -11   3        0.44        1.81      2.04 o 
   1 -11   3      519.52      480.60     10.65 o 
   2 -11   3     1012.98     1009.02     16.77 o 
   3 -11   3        2.29        3.17      2.27 o 
   4 -11   3       46.96       48.91      2.87 o 
   5 -11   3      124.64      114.93      5.21 o 
   6 -11   3      119.26      110.52      3.74 o 
   7 -11   3        8.35        6.97      2.61 o 
  -7 -10   3        2.86        0.93      1.58 o 
  -6 -10   3       38.45       43.18      2.96 o 
  -5 -10   3       70.94       82.37      3.44 o 
  -4 -10   3      247.51      258.80     10.20 o 
  -3 -10   3      430.99      444.59     10.65 o 
  -2 -10   3       65.96       63.75      4.53 o 
  -1 -10   3      131.73      145.70      5.66 o 
   0 -10   3       43.11       54.61      3.40 o 
   1 -10   3      295.72      289.81      7.48 o 
   2 -10   3       12.57       10.20      2.27 o 
   3 -10   3      494.68      497.82     10.20 o 
   4 -10   3      556.40      595.78      8.33 o 
   5 -10   3       35.07       33.75      2.32 o 
   6 -10   3      179.15      166.51      8.50 o 
   7 -10   3       46.89       44.32      2.72 o 
   8 -10   3       76.63       97.89      4.76 o 
   9 -10   3        6.49        2.83      1.60 o 
  -8  -9   3        5.58        5.49      1.90 o 
  -7  -9   3        0.93        0.08      1.52 o 
  -6  -9   3      142.99      161.51      4.48 o 
  -5  -9   3      361.21      365.04      6.49 o 
  -4  -9   3       38.71       36.53      2.39 o 
  -3  -9   3      409.93      434.32      6.65 o 
  -2  -9   3      249.78      253.16      4.72 o 
  -1  -9   3     1078.84     1081.25     11.78 o 
   0  -9   3      144.62      141.24      3.52 o 
   1  -9   3      197.07      195.81      4.01 o 
   2  -9   3      360.27      341.48      7.70 o 
   3  -9   3      319.93      333.09      7.48 o 
   4  -9   3        1.44        1.10      1.19 o 
   5  -9   3     1558.54     1513.95     15.45 o 
   6  -9   3     1300.66     1265.89     13.52 o 
   7  -9   3       51.55       45.85      2.64 o 
   8  -9   3       24.04       18.79      3.63 o 
   9  -9   3       69.89       84.40      3.97 o 
  -9  -8   3       79.72       83.14      3.85 o 
  -8  -8   3       45.97       45.78      2.96 o 
  -7  -8   3      515.55      490.73     20.51 o 
  -6  -8   3        0.31        0.35      1.35 o 
  -5  -8   3       82.14       82.73      3.12 o 
  -4  -8   3        3.81       -0.19      1.03 o 
  -3  -8   3       29.37       25.67      1.84 o 
  -2  -8   3      126.47      130.71      3.28 o 
  -1  -8   3      185.68      200.24      3.92 o 
   0  -8   3     3093.70     3285.37     39.43 o 
   1  -8   3      949.59      934.66      9.85 o 
   2  -8   3        2.03       -0.87      0.87 o 
   3  -8   3      117.42      126.09      7.25 o 
   4  -8   3       34.49       29.21      1.84 o 
   5  -8   3      283.04      315.80      5.19 o 
   6  -8   3      267.58      258.45      7.48 o 
   7  -8   3       51.14       37.74      4.53 o 
   8  -8   3      238.91      236.51      4.80 o 
   9  -8   3      130.37      138.86      3.85 o 
  10  -8   3       97.87       94.26      4.99 o 
  -9  -7   3       46.18       48.02      3.03 o 
  -8  -7   3       27.14       34.14      2.55 o 
  -7  -7   3      134.56      139.92      9.52 o 
  -6  -7   3      205.35      202.31      4.40 o 
  -5  -7   3     1314.90     1290.67     13.46 o 
  -4  -7   3       55.76       60.52      2.83 o 
  -3  -7   3      128.38      122.62      2.96 o 
  -2  -7   3       71.50       71.80      2.32 o 
  -1  -7   3      722.66      640.67      7.29 o 
   0  -7   3       40.43       34.62      1.68 o 
   1  -7   3      111.52       83.39      3.06 o 
   2  -7   3     1368.24     1389.59     13.37 o 
   3  -7   3      485.05      495.53      5.04 o 
   4  -7   3      883.55      849.60      7.39 o 
   5  -7   3      127.61      132.51      5.55 o 
   6  -7   3       70.56       64.13      2.40 o 
   7  -7   3      809.99      844.53     12.35 o 
   8  -7   3      149.98      153.67      3.76 o 
   9  -7   3        1.13        0.69      1.35 o 
  10  -7   3      102.30      112.62      5.21 o 
  11  -7   3      181.88      196.68      6.80 o 
 -10  -6   3       25.01       26.89      2.64 o 
  -9  -6   3      114.64      107.82      3.76 o 
  -8  -6   3       51.16       49.41      3.40 o 
  -7  -6   3      210.60      215.48      4.72 o 
  -6  -6   3       37.55       34.31      4.19 o 
  -5  -6   3        2.31        4.76      1.12 o 
  -4  -6   3     1022.62      967.50     10.17 o 
  -3  -6   3       17.14       25.15      1.60 o 
  -2  -6   3     1572.64     1488.54     13.54 o 
  -1  -6   3       15.39        9.18      0.96 o 
   0  -6   3      156.95      229.06      5.89 o 
   1  -6   3       15.93        4.22      0.80 o 
   2  -6   3     3318.09     3381.45     27.24 o 
   3  -6   3     2747.25     2691.39     18.43 o 
   4  -6   3      419.68      439.12      4.39 o 
   5  -6   3     1045.45     1065.88      7.38 o 
   6  -6   3      455.88      434.41      5.23 o 
   7  -6   3       50.64       55.78      1.82 o 
   8  -6   3       54.15       50.42      1.86 o 
   9  -6   3      690.59      708.07      8.89 o 
  10  -6   3      335.57      345.10      8.61 o 
  11  -6   3        4.79        1.59      2.27 o 
 -11  -5   3       87.61       83.99      3.90 o 
 -10  -5   3        1.28       -1.52      1.52 o 
  -9  -5   3        4.66        4.41      2.49 o 
  -8  -5   3      131.33      140.20      3.92 o 
  -7  -5   3      540.06      559.51      7.77 o 
  -6  -5   3       53.72       55.71      2.32 o 
  -5  -5   3       31.00       32.75      3.85 o 
  -4  -5   3     1146.64     1111.01     10.97 o 
  -3  -5   3      888.46      905.80     15.75 o 
  -2  -5   3      281.29      270.39      3.76 o 
  -1  -5   3      104.08       98.07      2.61 o 
   0  -5   3     1539.15     1348.75     11.62 o 
   1  -5   3      182.44      207.13      5.32 o 
   2  -5   3     1028.82     1142.03      8.40 o 
   3  -5   3     2465.56     2348.86     13.75 o 
   4  -5   3     7310.87     7759.12     43.30 o 
   5  -5   3      361.43      398.18      3.48 o 
   6  -5   3      149.31      150.79      2.15 o 
   7  -5   3     1281.64     1300.80     10.18 o 
   8  -5   3      571.40      542.17      5.51 o 
   9  -5   3      248.69      229.17      6.68 o 
  10  -5   3       71.16       74.55      4.31 o 
  11  -5   3      507.98      515.72     11.10 o 
 -11  -4   3       61.04       55.11      7.59 o 
 -10  -4   3       93.74       98.18      4.19 o 
  -9  -4   3      781.28      761.39     10.65 o 
  -8  -4   3       48.94       37.05      2.40 o 
  -7  -4   3      200.35      172.35      3.85 o 
  -6  -4   3      440.56      436.60      6.17 o 
  -5  -4   3      890.32      849.92     12.92 o 
  -4  -4   3        7.33        6.34      0.96 o 
  -3  -4   3      203.90      177.41      4.42 o 
  -2  -4   3     2545.38     2349.70     19.71 o 
  -1  -4   3     1522.10     1451.30     17.22 o 
   0  -4   3        0.03       -0.11      0.48 o 
   1  -4   3      140.35      128.97      1.63 o 
   2  -4   3     2994.79     2943.47     19.21 o 
   3  -4   3        1.86        5.46      0.49 o 
   4  -4   3     1796.01     1972.77     11.89 o 
   5  -4   3     2439.94     2551.58     19.45 o 
   6  -4   3      272.22      315.74      3.08 o 
   7  -4   3       84.65       82.25      1.92 o 
   8  -4   3       25.00       30.49      1.47 o 
   9  -4   3      868.05      902.05     10.17 o 
  10  -4   3        1.32       -1.81      1.81 o 
  11  -4   3      128.18      136.18      5.89 o 
  12  -4   3        6.55        8.61      2.95 o 
 -11  -3   3      203.00      200.93      5.28 o 
 -10  -3   3       13.59       24.76      3.06 o 
  -9  -3   3      651.66      649.44      9.74 o 
  -8  -3   3      404.19      421.80      6.57 o 
  -7  -3   3     1094.79     1120.80     11.94 o 
  -6  -3   3        3.81        3.43      1.03 o 
  -5  -3   3        5.63        5.12      1.25 o 
  -4  -3   3     2521.42     2410.57     20.27 o 
  -3  -3   3     2585.10     2494.53     20.43 o 
  -2  -3   3      201.13      190.57      2.56 o 
  -1  -3   3      214.48      238.51      5.66 o 
   0  -3   3       71.77       78.14      1.13 o 
   1  -3   3       18.61       17.30      0.66 o 
   2  -3   3        2.54        0.84      0.33 o 
   3  -3   3     1693.41     1852.97     21.66 o 
   4  -3   3       15.57       14.45      1.46 o 
   5  -3   3       16.10       11.26      1.18 o 
   6  -3   3     1760.82     1995.73     12.14 o 
   7  -3   3      310.48      295.11      3.05 o 
   8  -3   3      554.24      591.02      5.73 o 
   9  -3   3      335.80      337.86      5.35 o 
  10  -3   3       68.07       72.06      4.08 o 
  11  -3   3      109.20      104.23      4.99 o 
  12  -3   3       62.90       61.41      4.53 o 
 -12  -2   3       16.06       21.11      3.17 o 
 -11  -2   3       71.12       66.81      3.28 o 
 -10  -2   3      224.85      273.79      5.85 o 
  -9  -2   3      867.00      917.09     11.13 o 
  -8  -2   3      288.88      293.87      5.29 o 
  -7  -2   3      272.62      287.12      4.88 o 
  -6  -2   3      857.01      872.66      9.45 o 
  -5  -2   3      203.86      163.37      4.31 o 
  -4  -2   3      312.99      387.59      4.81 o 
  -3  -2   3       51.39       46.68      1.44 o 
  -2  -2   3      538.26      513.65      3.96 o 
  -1  -2   3    11024.78    10665.25     68.09 o 
   0  -2   3       65.02       75.28      1.83 o 
   1  -2   3     1106.03     1150.41     13.60 o 
   2  -2   3     6604.11     6873.24     52.95 o 
   3  -2   3     1271.34     1420.41      9.75 o 
   4  -2   3      424.43      354.58      2.82 o 
   5  -2   3       58.96       74.05      1.32 o 
   6  -2   3        1.96        0.57      0.53 o 
   7  -2   3     1561.29     1582.24     10.13 o 
   8  -2   3       52.21       55.89      1.78 o 
   9  -2   3      121.95      123.66      4.31 o 
  10  -2   3      153.52      172.89      6.12 o 
  11  -2   3      243.98      237.24      7.48 o 
  12  -2   3      182.85      193.06      7.02 o 
 -12  -1   3       74.48       78.75      3.76 o 
 -11  -1   3      336.95      351.11      6.81 o 
 -10  -1   3      135.62      129.16      3.92 o 
  -9  -1   3      318.41      311.84     15.97 o 
  -8  -1   3      164.02      188.51      4.08 o 
  -7  -1   3     1474.96     1500.73     14.74 o 
  -6  -1   3     2705.53     2806.33     18.73 o 
  -5  -1   3      173.59      186.71      4.53 o 
  -4  -1   3      112.90      109.79      2.24 o 
  -3  -1   3       59.96       44.84      1.35 o 
  -2  -1   3      100.74      102.78      1.08 o 
  -1  -1   3     2441.39     2563.65     22.96 o 
   0  -1   3     1961.47     2018.85     12.94 o 
   2  -1   3     3564.58     3800.76     24.01 o 
   3  -1   3      494.24      485.03      4.06 o 
   4  -1   3      231.97      244.93      2.26 o 
   5  -1   3     2971.78     3075.59     17.61 o 
   6  -1   3      907.38      838.81      5.97 o 
   7  -1   3       59.61       66.29      1.69 o 
   8  -1   3        1.82       -0.34      0.77 o 
   9  -1   3      282.81      282.13      5.55 o 
  10  -1   3      267.58      252.42      7.25 o 
  11  -1   3       15.89       10.20      2.72 o 
  12  -1   3      201.26      214.81      7.48 o 
 -12   0   3      211.58      191.76      5.37 o 
 -11   0   3      100.22       85.83      4.87 o 
 -10   0   3       44.53       39.64      2.64 o 
  -9   0   3       12.93       13.09      1.70 o 
  -8   0   3       66.97       64.87      2.83 o 
  -7   0   3      331.21      334.56      5.29 o 
  -6   0   3      277.01      287.73      4.49 o 
  -5   0   3     5423.25     5265.79     59.14 o 
  -4   0   3     2921.97     2839.66     30.25 o 
  -3   0   3       67.57       37.85      2.95 o 
  -2   0   3      285.36      286.23      2.47 o 
  -1   0   3     2028.22     1970.29     12.64 o 
   0   0   3     1595.43     1539.53     13.37 o 
   1   0   3      624.31      642.28      5.69 o 
   2   0   3      183.94      176.09      1.87 o 
   3   0   3     1045.55      992.60      8.68 o 
   4   0   3     1379.01     1464.16     10.29 o 
   5   0   3     1377.12     1377.70     10.03 o 
   6   0   3      412.16      387.53      4.05 o 
   7   0   3       14.23       12.89      1.03 o 
   8   0   3      171.40      162.54      4.13 o 
   9   0   3      257.91      254.33      4.51 o 
  10   0   3       23.43       22.66      3.17 o 
  11   0   3      315.79      312.24      8.84 o 
  12   0   3       37.81       36.48      4.08 o 
 -12   1   3        6.06        6.91      1.92 o 
 -11   1   3       31.92       26.08      2.40 o 
 -10   1   3      662.66      662.51     10.88 o 
  -9   1   3      329.39      321.29      5.85 o 
  -8   1   3       11.05        9.25      1.44 o 
  -7   1   3      429.89      416.71      6.91 o 
  -6   1   3     4696.55     4566.96     37.25 o 
  -5   1   3      403.87      440.70      4.81 o 
  -4   1   3      489.49      523.79      8.38 o 
  -3   1   3     5511.22     5421.72     42.30 o 
  -2   1   3      814.80      976.26      9.97 o 
  -1   1   3      395.82      357.79      4.01 o 
   0   1   3       45.18       44.10      1.12 o 
   1   1   3      146.25      130.73      2.00 o 
   2   1   3       98.83      122.23      2.15 o 
   3   1   3      912.25      861.43      8.09 o 
   4   1   3      250.34      220.81      2.66 o 
   5   1   3      365.15      392.23      4.00 o 
   6   1   3       64.89       82.44      1.92 o 
   7   1   3      422.81      398.51      4.47 o 
   8   1   3       12.45       13.20      1.16 o 
   9   1   3        5.09        2.38      1.25 o 
  10   1   3      291.01      280.75      8.16 o 
  11   1   3      117.52      110.35      5.66 o 
 -12   2   3      131.30      149.65      4.72 o 
 -11   2   3      143.63      151.94      6.00 o 
 -10   2   3       13.24        9.52      1.84 o 
  -9   2   3       10.89       11.87      1.68 o 
  -8   2   3      194.48      206.48      7.59 o 
  -7   2   3      177.22      165.57      3.69 o 
  -6   2   3       68.88       65.49      2.35 o 
  -5   2   3        0.70        1.40      0.52 o 
  -4   2   3       20.50        5.17      0.87 o 
  -3   2   3     3324.35     3530.07     28.52 o 
  -2   2   3     6412.25     6586.22    143.77 o 
  -1   2   3     2003.06     2046.69     17.06 o 
   0   2   3      974.35      953.35      8.81 o 
   1   2   3      861.16      867.13      8.17 o 
   2   2   3       37.65       55.18      1.68 o 
   3   2   3      239.98      247.57      3.60 o 
   4   2   3        2.80        4.94      0.87 o 
   5   2   3     1042.41      975.01     19.26 o 
   6   2   3       23.15       17.06      1.99 o 
   7   2   3      130.65      121.30      2.56 o 
   8   2   3      489.99      462.62      5.38 o 
   9   2   3      342.46      341.30      5.51 o 
  10   2   3        0.62        1.52      1.30 o 
  11   2   3       15.31       15.63      3.17 o 
 -12   3   3        4.19        3.17      2.49 o 
 -11   3   3        0.01        1.11      1.52 o 
 -10   3   3       42.69       34.34      2.48 o 
  -9   3   3      654.96      636.45      8.73 o 
  -8   3   3      539.81      494.25      7.13 o 
  -7   3   3        4.86        3.29      1.28 o 
  -6   3   3        1.77        1.44      0.68 o 
  -5   3   3      523.28      529.13      7.36 o 
  -4   3   3      530.25      536.00      6.49 o 
  -3   3   3       96.46      110.35      3.63 o 
  -2   3   3      321.89      372.00      4.81 o 
  -1   3   3     4011.22     4035.62     32.37 o 
   0   3   3     1176.42     1185.62     20.51 o 
   1   3   3      347.20      356.59      7.02 o 
   2   3   3      908.17      889.09     16.77 o 
   3   3   3      823.32      777.34      8.17 o 
   4   3   3      586.85      583.13      6.88 o 
   5   3   3       95.86       91.36      4.99 o 
   6   3   3       47.82       34.61      3.74 o 
   7   3   3     1353.36     1320.38     10.93 o 
   8   3   3      176.03      177.35      3.21 o 
   9   3   3       95.83       84.96      2.56 o 
  10   3   3      146.71      143.08      4.03 o 
  11   3   3      120.56      124.17      6.12 o 
 -11   4   3       71.22       66.18      3.20 o 
 -10   4   3      478.94      436.11      8.84 o 
  -9   4   3       54.04       50.89      2.56 o 
  -8   4   3      495.95      449.11      9.97 o 
  -7   4   3      532.71      555.06      7.53 o 
  -6   4   3      641.45      650.28      8.09 o 
  -5   4   3     1101.92     1114.32     11.54 o 
  -4   4   3      366.57      329.93      6.46 o 
  -3   4   3     7127.40     7352.25     57.84 o 
  -2   4   3      576.07      517.93      6.33 o 
  -1   4   3     3171.56     3241.66     26.92 o 
   0   4   3      179.38      206.31      3.60 o 
   1   4   3     3414.80     3541.73     52.00 o 
   2   4   3       41.43       40.05      1.84 o 
   3   4   3       14.46       12.27      1.28 o 
   4   4   3      564.73      536.69      6.88 o 
   5   4   3        2.18        2.27      1.13 o 
   6   4   3        9.76       10.77      1.60 o 
   7   4   3      244.01      247.60     10.08 o 
   8   4   3        5.43        4.36      1.16 o 
   9   4   3       75.33       72.58      2.95 o 
  10   4   3       82.38       81.30      3.40 o 
 -11   5   3       80.09       80.06      3.60 o 
 -10   5   3        0.15        1.70      1.60 o 
  -9   5   3      389.15      382.92      6.73 o 
  -8   5   3     1215.92     1141.48     12.98 o 
  -7   5   3     1289.70     1231.24     14.05 o 
  -6   5   3       21.09       20.92      1.84 o 
  -5   5   3     2503.64     2580.75     23.15 o 
  -4   5   3      854.85      885.53      9.93 o 
  -3   5   3      371.99      367.31      5.45 o 
  -2   5   3      240.94      212.05      4.01 o 
  -1   5   3     1001.83     1013.43     20.62 o 
   0   5   3     3283.44     3211.51     27.24 o 
   1   5   3     2660.12     2755.82     33.76 o 
   2   5   3     1133.53     1156.70     11.85 o 
   3   5   3      472.67      477.69      6.56 o 
   4   5   3       72.77       85.38      2.87 o 
   5   5   3      122.27      133.09      4.42 o 
   6   5   3       42.68       40.52      2.48 o 
   7   5   3        3.30        4.47      1.52 o 
   8   5   3      159.08      156.80      4.40 o 
   9   5   3        3.97        4.86      1.84 o 
 -10   6   3      139.35      159.25      5.44 o 
  -9   6   3       55.65       68.55      6.00 o 
  -8   6   3        1.26        0.68      1.44 o 
  -7   6   3      130.38      138.05      3.92 o 
  -6   6   3     2115.49     2116.52     20.35 o 
  -5   6   3     1049.52     1070.29     13.03 o 
  -4   6   3        4.49        3.52      1.19 o 
  -3   6   3      220.05      233.84      4.65 o 
  -2   6   3      153.49      146.20      3.60 o 
  -1   6   3      561.96      507.23      6.89 o 
   0   6   3      128.67      122.20      4.87 o 
   1   6   3       12.19       14.81      1.52 o 
   2   6   3      680.21      690.30      8.65 o 
   3   6   3      606.90      605.41      8.01 o 
   4   6   3       11.50       11.31      1.52 o 
   5   6   3      115.07      115.53      3.51 o 
   6   6   3       63.08       56.48      2.72 o 
   7   6   3       59.67       57.38      3.51 o 
   8   6   3        1.21        1.18      1.81 o 
   9   6   3        5.90        5.47      1.47 o 
 -10   7   3       59.30       69.34      5.21 o 
  -9   7   3        5.07        4.72      1.74 o 
  -8   7   3      125.90      112.31      3.85 o 
  -7   7   3      390.04      387.28     10.42 o 
  -6   7   3        8.55        3.61      1.52 o 
  -5   7   3      182.39      191.02      4.49 o 
  -4   7   3     1489.52     1496.74     21.75 o 
  -3   7   3     1898.63     1933.12     23.34 o 
  -2   7   3      705.44      684.70     18.35 o 
  -1   7   3      201.54      210.29      7.02 o 
   0   7   3      522.36      557.17      7.77 o 
   1   7   3      817.18      758.93      9.53 o 
   2   7   3       12.00       16.09      2.49 o 
   3   7   3        0.90        4.71      1.35 o 
   4   7   3      359.94      343.88      6.24 o 
   5   7   3      406.29      378.37      6.64 o 
   6   7   3       48.42       46.30      2.96 o 
   7   7   3       26.80       22.35      2.48 o 
   8   7   3       12.69        8.42      2.06 o 
  -9   8   3       58.82       57.35      3.28 o 
  -8   8   3        2.28        3.11      1.68 o 
  -7   8   3        0.17       -0.57      1.44 o 
  -6   8   3      139.01      110.07      3.76 o 
  -5   8   3      435.60      463.86      7.61 o 
  -4   8   3      778.07      749.07     11.56 o 
  -3   8   3        0.04        0.19      1.35 o 
  -2   8   3     1586.94     1587.84     16.58 o 
  -1   8   3      511.66      484.00      7.37 o 
   0   8   3      318.60      319.50      5.93 o 
   1   8   3        0.46        0.75      1.35 o 
   2   8   3        4.41        1.36      1.93 o 
   3   8   3      202.16      224.83      5.28 o 
   4   8   3      160.78      158.29      4.48 o 
   5   8   3        6.75        6.32      1.68 o 
   6   8   3      230.72      215.51      5.35 o 
   7   8   3       87.90       73.93      3.76 o 
  -7   9   3       49.61       40.49      3.04 o 
  -6   9   3       20.93       18.77      2.32 o 
  -5   9   3       23.04       19.24      2.32 o 
  -4   9   3      100.70      105.49      3.69 o 
  -3   9   3      250.68      275.73     12.01 o 
  -2   9   3      477.10      478.42     12.69 o 
  -1   9   3       66.05       83.85      4.31 o 
   0   9   3      349.83      314.52      6.25 o 
   1   9   3      297.08      264.72      5.69 o 
   2   9   3      257.79      252.26      5.69 o 
   3   9   3       42.77       47.27      3.04 o 
   4   9   3        1.84        0.91      1.60 o 
   5   9   3       63.91       55.14      4.42 o 
  -6  10   3        3.71        5.89      1.92 o 
  -5  10   3        1.86        6.60      1.84 o 
  -4  10   3      163.72      171.85      5.05 o 
  -3  10   3       36.17       23.42      2.40 o 
  -2  10   3       54.30       62.68      3.36 o 
  -1  10   3       75.22       67.81      7.70 o 
   0  10   3      320.83      304.16      6.49 o 
   1  10   3       99.90      110.82      4.01 o 
   2  10   3       36.97       39.01      2.88 o 
   3  10   3      233.27      213.39      5.89 o 
   0 -13   4       81.95       79.08      4.99 o 
   1 -13   4        9.51        8.84      2.72 o 
   2 -13   4       25.84       27.64      3.63 o 
   3 -13   4      362.88      353.44      7.03 o 
  -4 -12   4       68.85       52.80      4.53 o 
  -3 -12   4      170.88      150.00      6.34 o 
  -2 -12   4       36.48       26.96      3.63 o 
  -1 -12   4       68.74       71.60      4.53 o 
   0 -12   4      121.87      102.42      5.44 o 
   1 -12   4      457.28      445.93     10.42 o 
   2 -12   4      532.39      532.49     11.56 o 
   3 -12   4       87.78       98.17      5.21 o 
   4 -12   4       66.07       80.40      3.42 o 
   5 -12   4      236.15      257.52      8.50 o 
   6 -12   4       88.74      101.95      3.90 o 
  -5 -11   4       41.17       41.92      4.08 o 
  -4 -11   4      392.21      406.51      9.97 o 
  -3 -11   4      604.57      589.59     12.24 o 
  -2 -11   4       32.07       29.68      3.40 o 
  -1 -11   4      452.65      448.20     10.20 o 
   0 -11   4       12.96       11.78      2.49 o 
   1 -11   4       89.89      110.58      4.99 o 
   2 -11   4      170.80      152.72      5.66 o 
   3 -11   4      299.29      307.98      7.70 o 
   4 -11   4      251.93      235.04     10.99 o 
   5 -11   4      114.18      125.30      3.90 o 
   6 -11   4        0.59       -0.23      1.42 o 
   7 -11   4      194.58      205.07      4.94 o 
  -7 -10   4       65.87       69.66      4.76 o 
  -6 -10   4       25.06       21.96      2.95 o 
  -5 -10   4      173.45      174.95      4.56 o 
  -4 -10   4      132.24      135.62      3.92 o 
  -3 -10   4      275.90      251.97      5.12 o 
  -2 -10   4      265.08      275.31      7.48 o 
  -1 -10   4      361.08      353.03      8.38 o 
   0 -10   4       28.10       21.30      2.72 o 
   1 -10   4      415.28      434.38      9.06 o 
   2 -10   4      526.09      559.23     10.65 o 
   3 -10   4       33.58       37.47      2.32 o 
   4 -10   4      226.25      219.78      7.93 o 
   5 -10   4      281.43      294.18      5.48 o 
   6 -10   4     1254.19     1244.09     27.87 o 
   7 -10   4      223.27      249.59      5.26 o 
   8 -10   4       63.31       56.48      3.03 o 
   9 -10   4        5.28        2.83      1.60 o 
  -8  -9   4        3.61        3.29      1.76 o 
  -7  -9   4        3.67       -0.36      1.81 o 
  -6  -9   4       37.16       42.91      2.71 o 
  -5  -9   4        1.67        1.59      1.28 o 
  -4  -9   4      282.07      264.86      9.74 o 
  -3  -9   4      241.52      239.12      4.72 o 
  -2  -9   4      118.78      132.82      4.65 o 
  -1  -9   4       53.34       45.77      2.24 o 
   0  -9   4      495.84      525.92      9.74 o 
   1  -9   4      634.36      616.33     10.65 o 
   2  -9   4       86.60      104.01      4.08 o 
   3  -9   4      168.59      178.53      3.90 o 
   4  -9   4        2.26        1.36      1.13 o 
   5  -9   4       16.85       12.80      1.58 o 
   6  -9   4        1.12       -0.17      1.19 o 
   7  -9   4       13.76        7.64      1.52 o 
   8  -9   4      233.41      250.54      5.78 o 
   9  -9   4      155.54      168.12      4.32 o 
  -9  -8   4       86.55       97.68      6.46 o 
  -8  -8   4       53.69       63.81      6.12 o 
  -7  -8   4       92.25       94.52      3.60 o 
  -6  -8   4       56.45       51.71      2.80 o 
  -5  -8   4      790.24      798.29     13.14 o 
  -4  -8   4        8.02        4.03      1.19 o 
  -3  -8   4       50.30       50.60      4.31 o 
  -2  -8   4      408.26      375.16      5.53 o 
  -1  -8   4      788.46      810.12      8.89 o 
   0  -8   4     2696.07     2917.50     24.83 o 
   1  -8   4       72.97       86.81      2.56 o 
   2  -8   4     1068.61     1098.07     15.41 o 
   3  -8   4      774.33      717.79      8.95 o 
   4  -8   4      797.18      840.59      9.42 o 
   5  -8   4       38.20       40.72      2.06 o 
   6  -8   4        1.75        1.00      1.09 o 
   7  -8   4       14.37       19.72      3.06 o 
   8  -8   4       19.93       23.65      3.29 o 
   9  -8   4        0.74        3.66      1.52 o 
  10  -8   4      214.30      201.89      6.57 o 
 -10  -7   4        7.30       10.48      2.16 o 
  -9  -7   4       16.80       21.85      2.48 o 
  -8  -7   4      104.12       91.50      3.44 o 
  -7  -7   4      248.91      238.04      8.72 o 
  -6  -7   4      379.70      390.02      6.33 o 
  -5  -7   4       35.66       35.54      2.16 o 
  -4  -7   4      213.02      215.63      4.17 o 
  -3  -7   4       69.58       75.09      2.32 o 
  -2  -7   4      390.71      362.81     11.67 o 
  -1  -7   4      351.05      334.19      5.10 o 
   0  -7   4      559.48      602.71      7.14 o 
   1  -7   4      489.62      536.52     14.73 o 
   2  -7   4     1650.87     1761.50     12.83 o 
   3  -7   4       51.82       50.59      1.46 o 
   4  -7   4      531.97      564.35      7.59 o 
   5  -7   4     1333.99     1240.14     12.29 o 
   6  -7   4      504.22      552.86      5.64 o 
   7  -7   4       19.45       23.56      2.03 o 
   8  -7   4        4.71        6.43      1.13 o 
   9  -7   4       27.02       30.59      2.16 o 
  10  -7   4       94.24       99.47      4.76 o 
  11  -7   4       57.99       47.36      4.08 o 
 -10  -6   4       31.69       40.34      2.88 o 
  -9  -6   4       27.37       27.55      2.72 o 
  -8  -6   4       44.67       38.37      2.48 o 
  -7  -6   4      169.79      169.95      8.95 o 
  -6  -6   4     1291.38     1280.00     13.38 o 
  -5  -6   4       27.67       27.06      2.15 o 
  -4  -6   4      472.95      453.45      6.01 o 
  -3  -6   4       12.26       13.37      1.28 o 
  -2  -6   4      492.86      483.79      5.77 o 
  -1  -6   4     1005.18     1033.71     15.18 o 
   0  -6   4      437.95      353.71      4.33 o 
   1  -6   4       10.44        6.09      0.69 o 
   2  -6   4      392.30      408.39      3.93 o 
   3  -6   4     3126.21     3288.94     18.90 o 
   4  -6   4      374.21      397.57      4.74 o 
   5  -6   4      451.64      438.09      4.55 o 
   6  -6   4       42.31       46.20      1.69 o 
   7  -6   4      689.29      648.29      6.21 o 
   8  -6   4      261.21      301.73      3.96 o 
   9  -6   4       14.93       19.90      1.84 o 
  10  -6   4       84.98       92.22      4.53 o 
  11  -6   4       71.54       69.34      4.53 o 
 -11  -5   4        7.14        6.01      2.00 o 
 -10  -5   4       49.15       55.47      6.34 o 
  -9  -5   4       20.52       21.61      2.16 o 
  -8  -5   4        6.98        7.14      1.60 o 
  -7  -5   4      150.22      135.44      3.69 o 
  -6  -5   4       62.88       70.29      2.56 o 
  -5  -5   4      669.96      707.00      8.17 o 
  -4  -5   4       84.89       88.06      2.48 o 
  -3  -5   4       35.38       34.74      1.60 o 
  -2  -5   4     2838.30     2771.20     22.67 o 
  -1  -5   4      853.88     1016.39      9.21 o 
   0  -5   4      112.38      114.39      1.72 o 
   1  -5   4      142.95      131.71      1.62 o 
   2  -5   4     1649.91     1568.58     11.05 o 
   3  -5   4     2181.30     2367.57     13.80 o 
   4  -5   4      151.11      159.47      1.92 o 
   5  -5   4     3687.17     3928.62     39.40 o 
   6  -5   4      231.70      222.19      3.44 o 
   7  -5   4     1217.14     1202.24      9.62 o 
   8  -5   4        0.11        0.14      0.87 o 
   9  -5   4       13.80       14.02      1.93 o 
  10  -5   4       74.30       92.22      4.53 o 
  11  -5   4        5.99       10.65      2.49 o 
 -11  -4   4      118.12      127.64      4.40 o 
 -10  -4   4       13.10       11.05      3.40 o 
  -9  -4   4        1.87       -1.28      1.28 o 
  -8  -4   4      125.97      111.53      4.19 o 
  -7  -4   4      206.90      189.83      8.72 o 
  -6  -4   4      198.85      192.84      3.85 o 
  -5  -4   4        2.71        2.15      0.96 o 
  -4  -4   4       21.39       30.50      2.04 o 
  -3  -4   4     2750.54     2957.09     38.75 o 
  -2  -4   4      414.87      399.41      4.49 o 
  -1  -4   4      506.02      569.21      4.57 o 
   0  -4   4     1365.98     1338.44      9.27 o 
   1  -4   4     1833.37     1754.40     15.19 o 
   2  -4   4     1843.04     1840.90     12.39 o 
   3  -4   4       61.66       61.45      1.26 o 
   4  -4   4     1806.45     1681.81     10.12 o 
   5  -4   4     1136.96     1197.17      7.77 o 
   6  -4   4      613.55      596.04      5.52 o 
   7  -4   4      404.84      419.15      4.52 o 
   8  -4   4     1022.69     1076.39      8.97 o 
   9  -4   4     1951.65     2040.63     15.15 o 
  10  -4   4        0.88        4.76      2.04 o 
  11  -4   4      138.97      140.49      5.66 o 
 -11  -3   4       59.55       64.47      3.36 o 
 -10  -3   4       73.84       75.56      5.44 o 
  -9  -3   4      181.08      168.11      4.24 o 
  -8  -3   4      256.17      248.24      4.97 o 
  -7  -3   4      515.10      521.31     16.31 o 
  -6  -3   4       63.16       71.67      2.48 o 
  -5  -3   4      136.56      154.20      3.04 o 
  -4  -3   4     1519.24     1348.45     12.34 o 
  -3  -3   4      118.42      148.13      1.93 o 
  -2  -3   4      431.39      453.80      3.75 o 
  -1  -3   4        4.97        4.16      0.38 o 
   0  -3   4     1313.44     1399.97      9.48 o 
   1  -3   4      139.47      133.82      1.41 o 
   2  -3   4      175.00      170.94      2.48 o 
   3  -3   4     4355.57     4306.53     27.49 o 
   4  -3   4       44.10       43.54      1.16 o 
   5  -3   4        0.01        0.05      0.48 o 
   6  -3   4     1591.33     1506.24      9.57 o 
   7  -3   4     1789.03     1855.00     16.85 o 
   8  -3   4      856.59      842.58      7.49 o 
   9  -3   4      264.47      280.15      3.87 o 
  10  -3   4      157.40      160.88      5.66 o 
  11  -3   4       14.02       16.09      2.95 o 
  12  -3   4        0.88       -2.27      2.27 o 
 -12  -2   4        1.10        1.02      1.84 o 
 -11  -2   4       47.05       54.25      3.28 o 
 -10  -2   4      293.16      298.60      6.01 o 
  -9  -2   4      380.01      401.13      6.91 o 
  -8  -2   4       16.58       10.60      1.68 o 
  -7  -2   4      258.57      254.92      4.65 o 
  -6  -2   4      148.83      150.24      3.20 o 
  -5  -2   4      388.08      387.81      5.13 o 
  -4  -2   4      128.85      157.41      2.37 o 
  -3  -2   4       31.90       43.89      0.99 o 
  -2  -2   4     1620.50     1549.62      8.95 o 
  -1  -2   4     1112.79     1167.80      8.26 o 
   0  -2   4        9.60        8.26      0.61 o 
   1  -2   4     7330.49     7952.60    105.14 o 
   2  -2   4     8287.39     8751.98     63.95 o 
   3  -2   4     4841.40     4997.69     31.77 o 
   4  -2   4        4.00        4.04      0.52 o 
   5  -2   4     1094.30     1072.56      7.02 o 
   6  -2   4       33.08       31.23      1.10 o 
   7  -2   4      120.82      122.82      2.31 o 
   8  -2   4     1772.86     1776.28     19.71 o 
   9  -2   4      161.80      180.28      3.74 o 
  10  -2   4      231.51      245.85      7.02 o 
  11  -2   4       51.37       56.87      4.31 o 
  12  -2   4       60.35       58.91      4.53 o 
 -12  -1   4       58.59       56.18      3.44 o 
 -11  -1   4       53.02       64.58      3.28 o 
 -10  -1   4       25.82       26.93      2.40 o 
  -9  -1   4      211.86      229.55      4.97 o 
  -8  -1   4      663.77      679.67      8.65 o 
  -7  -1   4      409.86      451.52     10.76 o 
  -6  -1   4       10.91       14.14      1.70 o 
  -5  -1   4      249.05      255.27      4.01 o 
  -4  -1   4       21.07       18.72      1.19 o 
  -3  -1   4      363.60      367.96      3.13 o 
  -2  -1   4      538.81      557.08      3.64 o 
  -1  -1   4       55.86       44.79      0.78 o 
   0  -1   4      905.85      998.19      6.92 o 
   1  -1   4     4252.61     4497.52     28.64 o 
   2  -1   4      301.68      334.02      3.89 o 
   3  -1   4      680.87      644.78      5.17 o 
   4  -1   4     2163.89     2149.43     12.62 o 
   5  -1   4       17.93       20.69      0.87 o 
   6  -1   4      198.11      224.72      2.57 o 
   7  -1   4      253.46      225.07      3.09 o 
   8  -1   4      164.33      164.15      3.42 o 
   9  -1   4      214.41      210.21      4.16 o 
  10  -1   4        7.44        7.02      2.27 o 
  11  -1   4      143.29      148.64      6.12 o 
 -12   0   4       17.59       19.68      2.56 o 
 -11   0   4       22.10       26.11      2.48 o 
 -10   0   4      211.11      217.09      7.48 o 
  -9   0   4      178.32      193.65      7.59 o 
  -8   0   4        3.15        6.25      1.93 o 
  -7   0   4     1921.96     1959.08     18.27 o 
  -6   0   4     2469.91     2377.12     23.45 o 
  -5   0   4     1333.11     1322.39     12.50 o 
  -4   0   4      153.51      218.73      3.44 o 
  -3   0   4        4.19        1.64      0.37 o 
  -2   0   4       83.72       87.79      1.37 o 
  -1   0   4     1307.76     1286.48      8.84 o 
   0   0   4       56.35       62.24      1.05 o 
   1   0   4      389.25      416.19      3.44 o 
   2   0   4      321.40      335.60      3.52 o 
   3   0   4      222.72      217.32      2.35 o 
   4   0   4        3.62        2.47      0.56 o 
   5   0   4     1831.27     1810.13     12.78 o 
   6   0   4     2238.28     2172.80     15.26 o 
   7   0   4       21.13       23.61      2.09 o 
   8   0   4       11.41        9.35      3.06 o 
   9   0   4      281.10      308.84      5.16 o 
  10   0   4      279.07      296.76      5.32 o 
  11   0   4      296.26      308.85      8.61 o 
 -12   1   4      189.10      202.05      5.66 o 
 -11   1   4      408.06      388.96      7.29 o 
 -10   1   4       49.69       54.91      2.80 o 
  -9   1   4        4.60        1.81      1.28 o 
  -8   1   4       87.35       94.26      3.04 o 
  -7   1   4       94.32       88.28      2.88 o 
  -6   1   4     1190.35     1254.98     15.52 o 
  -5   1   4       74.45       87.71      2.41 o 
  -4   1   4      263.02      238.72      3.69 o 
  -3   1   4     1649.00     1510.74     10.36 o 
  -2   1   4      333.48      328.16      3.00 o 
  -1   1   4       62.84       71.60      1.20 o 
   0   1   4      362.92      311.07      4.87 o 
   1   1   4      653.49      571.25      6.23 o 
   2   1   4      103.88      109.28      1.65 o 
   3   1   4      121.83      135.87      2.00 o 
   4   1   4     3335.46     3439.47     22.67 o 
   5   1   4     1336.19     1360.73     10.24 o 
   6   1   4        4.49        4.17      1.10 o 
   7   1   4       11.55        8.30      1.03 o 
   8   1   4      713.60      720.92      8.54 o 
   9   1   4      272.30      263.15      5.89 o 
  10   1   4        0.38       -1.47      1.47 o 
  11   1   4      179.38      182.86      7.02 o 
 -11   2   4       43.77       35.85      2.88 o 
 -10   2   4        8.84       11.31      2.72 o 
  -9   2   4      227.01      225.42      4.97 o 
  -8   2   4      671.97      682.96      8.81 o 
  -7   2   4      104.94       97.87      4.99 o 
  -6   2   4      115.87      128.96      3.20 o 
  -5   2   4      230.75      206.09      3.69 o 
  -4   2   4        1.65        1.81      1.13 o 
  -3   2   4      410.50      307.75      4.33 o 
  -2   2   4     4659.33     4859.86     38.45 o 
  -1   2   4     2240.25     2118.39     30.14 o 
   0   2   4     1454.36     1537.88     13.46 o 
   1   2   4        1.51        1.36      0.91 o 
   2   2   4       19.15        8.09      1.47 o 
   3   2   4     1036.33      981.42      9.61 o 
   4   2   4       22.93       33.23      1.68 o 
   5   2   4      159.91      159.53      2.61 o 
   6   2   4      270.47      310.72      4.02 o 
   7   2   4      690.99      683.77      6.71 o 
   8   2   4      568.30      569.66      7.58 o 
   9   2   4        3.59        6.37      1.44 o 
  10   2   4      150.97      155.31      4.13 o 
  11   2   4        5.71        5.44      2.72 o 
 -11   3   4       40.68       37.46      2.80 o 
 -10   3   4      579.36      616.45      9.13 o 
  -9   3   4       13.98       13.80      1.84 o 
  -8   3   4        0.28        0.48      1.25 o 
  -7   3   4      448.26      468.16      6.89 o 
  -6   3   4       40.63       39.16      2.08 o 
  -5   3   4       52.89       51.79      2.24 o 
  -4   3   4      406.55      405.72      5.61 o 
  -3   3   4      937.29      849.50      8.97 o 
  -2   3   4       21.06       18.62      1.28 o 
  -1   3   4       72.17       84.07      2.24 o 
   0   3   4     2029.14     2000.41     17.38 o 
   1   3   4       88.09      116.09      6.91 o 
   2   3   4       35.04       18.00      1.35 o 
   3   3   4       31.14       44.53      1.90 o 
   4   3   4       85.51       96.32      2.64 o 
   5   3   4        1.93        2.38      1.47 o 
   6   3   4       53.04       50.07      2.73 o 
   7   3   4       78.08       78.43      2.88 o 
   8   3   4       26.45       32.12      1.82 o 
   9   3   4       25.61       26.09      2.23 o 
  10   3   4       82.50       78.19      6.80 o 
 -11   4   4       81.20       70.69      4.65 o 
 -10   4   4        3.81        1.02      1.60 o 
  -9   4   4      253.94      261.57      5.61 o 
  -8   4   4      796.17      788.41     10.09 o 
  -7   4   4       39.20       32.96      2.38 o 
  -6   4   4      249.28      239.42      8.95 o 
  -5   4   4       37.08       24.85      1.92 o 
  -4   4   4       96.47       88.26      2.72 o 
  -3   4   4      281.05      278.63      6.57 o 
  -2   4   4      644.92      669.74      7.85 o 
  -1   4   4      113.13       89.47      2.61 o 
   0   4   4        4.16        7.51      1.12 o 
   1   4   4      238.72      247.11      4.17 o 
   2   4   4      404.97      371.55      5.28 o 
   3   4   4       22.83       27.21      1.76 o 
   4   4   4      250.25      247.25      4.48 o 
   5   4   4       53.65       52.75      2.48 o 
   6   4   4       17.15       14.28      1.74 o 
   7   4   4      644.80      647.78      6.95 o 
   8   4   4     1320.50     1316.56     11.62 o 
   9   4   4      204.70      208.94      4.94 o 
  10   4   4        2.02        0.93      1.58 o 
 -10   5   4      188.66      160.00      6.34 o 
  -9   5   4      253.72      236.25      9.29 o 
  -8   5   4       31.60       31.64      2.40 o 
  -7   5   4       17.28       21.25      3.29 o 
  -6   5   4      127.93      124.61      3.60 o 
  -5   5   4      968.35      989.06     11.22 o 
  -4   5   4       59.87       63.87      2.64 o 
  -3   5   4       11.49       10.27      1.35 o 
  -2   5   4      101.20       87.18      3.40 o 
  -1   5   4       74.64       62.09      4.31 o 
   0   5   4      790.11      802.29      9.21 o 
   1   5   4      450.65      449.41     15.07 o 
   2   5   4      697.69      698.00      8.57 o 
   3   5   4      383.19      331.24      5.44 o 
   4   5   4       30.50       28.39      2.72 o 
   5   5   4      199.98      207.00      4.48 o 
   6   5   4      113.21      131.23      5.66 o 
   7   5   4        6.22        4.08      1.60 o 
   8   5   4        1.33        0.85      1.13 o 
   9   5   4       81.57       97.76      3.74 o 
 -10   6   4       33.20       32.18      6.80 o 
  -9   6   4       25.22       24.85      2.56 o 
  -8   6   4       37.24       43.47      2.80 o 
  -7   6   4     1228.18     1206.48     23.00 o 
  -6   6   4      546.20      533.10      7.85 o 
  -5   6   4       62.70       49.18      3.40 o 
  -4   6   4      395.49      356.97      6.01 o 
  -3   6   4     1456.74     1458.46     15.06 o 
  -2   6   4      561.71      521.50      7.37 o 
  -1   6   4        0.25        0.00      1.19 o 
   0   6   4     2108.23     2105.33     19.79 o 
   1   6   4       67.02       56.68      2.48 o 
   2   6   4       38.39       46.90      3.63 o 
   3   6   4      273.64      272.97      5.28 o 
   4   6   4      411.65      396.30      6.48 o 
   5   6   4       95.14      100.49      3.35 o 
   6   6   4        2.56        0.03      1.81 o 
   7   6   4      142.96      148.52      4.32 o 
   8   6   4        8.73       13.66      1.83 o 
  -9   7   4       10.89        6.33      1.84 o 
  -8   7   4      438.90      380.30      7.21 o 
  -7   7   4      128.30      122.37      8.38 o 
  -6   7   4      424.51      492.90      7.93 o 
  -5   7   4     1019.13     1035.64     12.34 o 
  -4   7   4       80.51       82.67      3.28 o 
  -3   7   4       22.80       27.30      2.16 o 
  -2   7   4      151.78      157.11      5.10 o 
  -1   7   4      281.17      309.13      5.77 o 
   0   7   4       85.87       82.72      3.04 o 
   1   7   4       19.76       28.43      2.16 o 
   2   7   4       73.52       73.05      3.29 o 
   3   7   4      134.82      119.14      3.76 o 
   4   7   4       78.95       65.71      2.96 o 
   5   7   4       16.21       26.33      2.39 o 
   6   7   4       72.60       76.87      5.32 o 
   7   7   4       11.44       19.12      2.83 o 
  -8   8   4       55.33       41.36      4.42 o 
  -7   8   4      144.61      142.76      4.40 o 
  -6   8   4      176.46      172.88     10.99 o 
  -5   8   4       55.27       51.83      3.12 o 
  -4   8   4        0.39       -0.73      1.35 o 
  -3   8   4      245.34      230.73     10.76 o 
  -2   8   4      436.86      437.44      7.37 o 
  -1   8   4        1.24        1.25      1.44 o 
   0   8   4      234.28      274.76      5.89 o 
   1   8   4       26.14       32.71      2.48 o 
   2   8   4       14.16       13.98      1.92 o 
   3   8   4       45.54       47.89      2.96 o 
   4   8   4       22.56       26.27      2.48 o 
   5   8   4       42.08       47.66      5.78 o 
   6   8   4      143.61      145.37      4.80 o 
  -6   9   4       76.43      104.94      6.46 o 
  -5   9   4        2.10        1.69      1.68 o 
  -4   9   4      431.75      427.35     15.18 o 
  -3   9   4       59.69       70.72      5.10 o 
  -2   9   4       12.53       11.58      3.51 o 
  -1   9   4      115.13      112.84      3.85 o 
   0   9   4      229.09      234.07      7.70 o 
   1   9   4       39.78       29.62      6.00 o 
   2   9   4       15.61       22.45      3.74 o 
   3   9   4      150.24      157.49      5.66 o 
   4   9   4      106.56      108.31      9.29 o 
  -4  10   4       83.58       85.05      3.92 o 
  -3  10   4        6.58        1.93      2.15 o 
  -2  10   4      316.02      320.97      6.73 o 
  -1  10   4      251.44      264.59      6.09 o 
   0  10   4       92.89      102.79      4.87 o 
   1  10   4       47.87       51.10      3.36 o 
   2  10   4       55.85       64.57      3.76 o 
  -1 -13   5       53.97       46.45      4.31 o 
   0 -13   5        6.88        7.48      2.72 o 
   1 -13   5       42.45       49.40      4.31 o 
   2 -13   5      109.56      105.43      4.06 o 
   3 -13   5      336.97      320.67      9.52 o 
  -4 -12   5      324.00      331.50      9.29 o 
  -3 -12   5      312.11      307.03      8.84 o 
  -2 -12   5        6.68       10.65      2.95 o 
  -1 -12   5       52.45       52.34      4.31 o 
   0 -12   5       36.70       50.08      4.08 o 
   1 -12   5      111.98      118.96      5.44 o 
   2 -12   5      309.68      295.08      6.68 o 
   3 -12   5       27.09       30.96      2.55 o 
   4 -12   5      376.86      384.45      8.38 o 
   5 -12   5      172.41      171.82      4.61 o 
   6 -12   5       19.39       20.30      2.23 o 
  -6 -11   5       54.74       52.34      4.53 o 
  -5 -11   5      136.31      131.20      5.89 o 
  -4 -11   5       26.22       19.71      2.95 o 
  -3 -11   5        4.31        7.70      2.27 o 
  -2 -11   5      559.86      550.39     11.33 o 
  -1 -11   5      692.66      735.97     13.37 o 
   0 -11   5       16.72       18.58      2.72 o 
   1 -11   5        5.19        3.40      1.81 o 
   2 -11   5      416.52      434.43      6.94 o 
   3 -11   5      306.44      288.91      5.65 o 
   4 -11   5      100.69      101.05      3.51 o 
   5 -11   5       23.70       29.07      2.29 o 
   6 -11   5      721.60      746.92      9.81 o 
   7 -11   5      576.30      536.49     14.39 o 
   8 -11   5       35.21       39.74      2.77 o 
  -7 -10   5       10.42        6.12      2.72 o 
  -6 -10   5       39.37       36.71      3.63 o 
  -5 -10   5        3.57        2.49      2.04 o 
  -4 -10   5      384.38      380.68      9.06 o 
  -3 -10   5      990.57      987.72     16.09 o 
  -2 -10   5       47.39       35.35      3.17 o 
  -1 -10   5       48.05       53.25      3.40 o 
   0 -10   5     1347.09     1406.01     20.17 o 
   1 -10   5     1197.63     1267.79     18.35 o 
   2 -10   5       28.12       21.44      2.04 o 
   3 -10   5       31.76       37.37      2.61 o 
   4 -10   5        8.45       15.43      1.63 o 
   5 -10   5      203.27      205.38      4.41 o 
   6 -10   5      453.02      460.81      6.96 o 
   7 -10   5       11.75       11.97      1.80 o 
   8 -10   5       81.16       77.36      3.10 o 
   9 -10   5       54.24       46.93      5.78 o 
  -8  -9   5       38.52       33.20      3.97 o 
  -7  -9   5       27.07       21.31      2.32 o 
  -6  -9   5      168.77      175.70     14.96 o 
  -5  -9   5      219.35      229.40      4.88 o 
  -4  -9   5      397.84      384.40      7.59 o 
  -3  -9   5        3.20        2.51      1.47 o 
  -2  -9   5      725.44      721.24     12.24 o 
  -1  -9   5     1384.02     1441.13     19.94 o 
   0  -9   5     1293.26     1318.54     18.35 o 
   1  -9   5        0.11       -0.23      1.36 o 
   2  -9   5     1120.53     1123.95     11.87 o 
   3  -9   5      349.92      358.24      5.55 o 
   4  -9   5       98.35       89.28      2.83 o 
   5  -9   5      248.16      270.55      4.84 o 
   6  -9   5      339.75      383.11      5.93 o 
   7  -9   5      329.92      339.15      5.71 o 
   8  -9   5      163.90      168.16      9.86 o 
   9  -9   5        0.08        2.00      1.52 o 
  -9  -8   5       12.72       18.30      5.78 o 
  -8  -8   5       30.63       29.64      2.56 o 
  -7  -8   5      200.26      198.31      9.86 o 
  -6  -8   5      440.39      414.53      6.73 o 
  -5  -8   5      467.79      456.57      9.06 o 
  -4  -8   5      238.31      253.60      5.32 o 
  -3  -8   5      174.91      171.22      4.53 o 
  -2  -8   5      310.25      315.43     10.54 o 
  -1  -8   5      943.10      971.83     10.01 o 
   0  -8   5      260.81      246.53      5.66 o 
   1  -8   5      933.55     1013.79     12.01 o 
   2  -8   5     1648.53     1562.15     21.53 o 
   3  -8   5      634.51      665.18      7.77 o 
   4  -8   5      297.29      278.04      4.57 o 
   5  -8   5      287.93      307.93      4.90 o 
   6  -8   5        6.40        8.31      1.30 o 
   7  -8   5      113.48      129.77      2.78 o 
   8  -8   5       13.69       11.18      1.30 o 
   9  -8   5      168.96      155.13      4.00 o 
  10  -8   5      220.61      223.52      4.88 o 
 -10  -7   5        3.24        4.99      2.95 o 
  -9  -7   5       36.80       27.06      2.56 o 
  -8  -7   5      395.90      405.37      7.13 o 
  -7  -7   5      135.82      130.27      3.84 o 
  -6  -7   5       46.01       38.95      2.48 o 
  -5  -7   5     1095.73     1110.93     11.94 o 
  -4  -7   5      851.61      843.04      9.97 o 
  -3  -7   5      943.22      959.11      9.93 o 
  -2  -7   5       61.73       64.34      4.53 o 
  -1  -7   5      195.57      191.52      3.36 o 
   0  -7   5     1772.64     1896.34     13.63 o 
   1  -7   5      216.23      199.07      2.66 o 
   2  -7   5      445.82      435.85      5.44 o 
   3  -7   5      680.42      710.59      7.16 o 
   4  -7   5     2132.31     1956.07     14.18 o 
   5  -7   5      502.65      506.55      6.17 o 
   6  -7   5       76.61       68.30      1.91 o 
   7  -7   5        5.26       10.96      1.12 o 
   8  -7   5      186.55      187.13      3.21 o 
   9  -7   5      298.63      298.24      5.35 o 
  10  -7   5       51.44       48.28      2.64 o 
  11  -7   5       11.43       13.60      2.72 o 
 -10  -6   5        0.69       -1.25      2.38 o 
  -9  -6   5       38.02       33.57      2.64 o 
  -8  -6   5       44.42       36.80      5.21 o 
  -7  -6   5       53.42       38.48      3.29 o 
  -6  -6   5     1235.39     1244.28     27.87 o 
  -5  -6   5       19.47       17.33      1.60 o 
  -4  -6   5      312.66      293.14      4.56 o 
  -3  -6   5     1321.36     1298.62     13.03 o 
  -2  -6   5     4091.38     4110.28     77.95 o 
  -1  -6   5     1816.11     1904.69     27.87 o 
   0  -6   5     1900.86     1851.73     12.96 o 
   1  -6   5      329.34      256.00      2.50 o 
   2  -6   5      447.29      421.01      4.09 o 
   3  -6   5     3413.77     3468.45     26.01 o 
   4  -6   5      283.36      280.80      3.33 o 
   5  -6   5       14.70       19.31      1.32 o 
   6  -6   5      612.36      609.02      5.85 o 
   7  -6   5       84.77       72.92      1.99 o 
   8  -6   5      137.76      135.45      2.65 o 
   9  -6   5       15.57       10.01      1.20 o 
  10  -6   5        7.93        5.43      2.83 o 
  11  -6   5      172.31      187.17      6.34 o 
 -11  -5   5       13.01        9.54      2.49 o 
 -10  -5   5       12.59       15.16      2.16 o 
  -9  -5   5       90.88       77.73      3.20 o 
  -8  -5   5      897.50      912.84     14.16 o 
  -7  -5   5       35.99       36.60      4.31 o 
  -6  -5   5       54.83       44.69      2.16 o 
  -5  -5   5      171.16      145.27      3.20 o 
  -4  -5   5     1323.00     1303.55     12.34 o 
  -3  -5   5     1376.66     1368.55     12.50 o 
  -2  -5   5     1293.81     1216.64      9.33 o 
  -1  -5   5     2329.08     2521.58     16.86 o 
   0  -5   5     2497.23     2475.71     18.01 o 
   1  -5   5      559.98      542.09      4.60 o 
   2  -5   5      846.97      881.45      6.78 o 
   3  -5   5      686.73      633.57      5.32 o 
   4  -5   5        1.74        2.45      0.63 o 
   5  -5   5     3831.08     3987.18     26.35 o 
   6  -5   5      980.90     1010.61      8.25 o 
   7  -5   5       86.88       75.49      2.23 o 
   8  -5   5      156.97      137.33      3.96 o 
   9  -5   5        6.26        8.69      1.25 o 
  10  -5   5        9.77       13.82      1.74 o 
  11  -5   5        2.16        0.68      2.04 o 
 -11  -4   5       19.73       17.65      3.85 o 
 -10  -4   5      217.26      230.40      5.53 o 
  -9  -4   5      105.56      113.40      4.65 o 
  -8  -4   5        5.12        2.55      1.35 o 
  -7  -4   5        3.76        8.74      1.44 o 
  -6  -4   5      114.20      120.55      3.04 o 
  -5  -4   5      411.33      391.10      5.45 o 
  -4  -4   5      467.63      481.48      4.46 o 
  -3  -4   5      811.15      958.67      7.32 o 
  -2  -4   5     1183.23     1080.50      7.89 o 
  -1  -4   5     1373.10     1236.17     11.09 o 
   0  -4   5     2856.71     2827.65     19.23 o 
   1  -4   5        0.19        1.08      0.37 o 
   2  -4   5      900.68      931.43     10.98 o 
   3  -4   5     1116.17     1075.78      7.85 o 
   4  -4   5      627.58      625.56      8.48 o 
   5  -4   5        6.18       15.89      1.50 o 
   6  -4   5      119.55      131.67      2.28 o 
   7  -4   5     1162.16     1203.98     10.86 o 
   8  -4   5      737.85      771.45      9.38 o 
   9  -4   5      122.39      122.35      2.94 o 
  10  -4   5       64.86       61.06      3.51 o 
  11  -4   5       10.96        7.25      2.27 o 
 -11  -3   5       23.30       27.71      2.83 o 
 -10  -3   5      254.62      238.45      5.45 o 
  -9  -3   5        6.11        8.54      1.68 o 
  -8  -3   5      108.47      108.34      3.36 o 
  -7  -3   5        1.33        1.20      1.03 o 
  -6  -3   5       70.45       59.62      2.83 o 
  -5  -3   5      410.35      414.18      3.88 o 
  -4  -3   5       24.33       19.72      0.93 o 
  -3  -3   5      135.15      109.51      1.67 o 
  -2  -3   5     4623.02     4869.58     26.65 o 
  -1  -3   5      788.19      820.50      6.01 o 
   0  -3   5      348.71      335.70      2.90 o 
   1  -3   5    18872.71    19420.27    153.59 o 
   2  -3   5     8771.73     9142.00     73.42 o 
   3  -3   5     2032.66     2051.96     13.77 o 
   4  -3   5     2223.55     2460.47     16.58 o 
   5  -3   5     1177.30     1106.27      8.47 o 
   6  -3   5     2137.02     2170.92     15.33 o 
   7  -3   5     1423.31     1408.52     10.93 o 
   8  -3   5       76.39       77.08      2.18 o 
   9  -3   5      442.88      448.24      5.14 o 
  10  -3   5      201.00      227.73      6.57 o 
  11  -3   5       56.78       48.49      3.85 o 
 -11  -2   5        3.17        2.04      2.27 o 
 -10  -2   5        8.51       11.16      1.84 o 
  -9  -2   5       10.52       14.84      2.04 o 
  -8  -2   5      255.44      236.88      6.23 o 
  -7  -2   5       14.66        8.73      1.44 o 
  -6  -2   5       42.84       50.83      3.06 o 
  -5  -2   5     1183.93     1162.42     11.38 o 
  -4  -2   5     1020.29      882.58      6.67 o 
  -3  -2   5      163.48      135.80      1.46 o 
  -2  -2   5      192.01      215.90      2.13 o 
  -1  -2   5      748.02      788.86      5.75 o 
   0  -2   5    13463.52    14133.84     89.81 o 
   1  -2   5     7464.64     7493.71     47.25 o 
   2  -2   5       87.70       82.66      1.22 o 
   3  -2   5     1444.26     1371.28      9.84 o 
   4  -2   5      295.26      249.02      2.80 o 
   5  -2   5     2866.22     2933.41     17.00 o 
   6  -2   5      252.13      278.84      3.43 o 
   7  -2   5      616.36      564.41      9.29 o 
   8  -2   5      913.20      941.85      8.23 o 
   9  -2   5      473.42      488.27      6.56 o 
  10  -2   5        0.17        1.54      1.25 o 
  11  -2   5       63.61       59.37      4.08 o 
 -11  -1   5       48.80       43.42      3.29 o 
 -10  -1   5       40.84       34.80      2.64 o 
  -9  -1   5      165.84      166.09      6.34 o 
  -8  -1   5      371.82      384.81      7.14 o 
  -7  -1   5      582.13      579.85      7.53 o 
  -6  -1   5     1168.96     1133.53     11.54 o 
  -5  -1   5       45.97       41.50      1.92 o 
  -4  -1   5      538.01      636.40      6.89 o 
  -3  -1   5      488.61      430.89      3.73 o 
  -2  -1   5      497.59      459.59      3.82 o 
  -1  -1   5       33.36       25.74      0.68 o 
   0  -1   5       55.33       49.15      1.06 o 
   1  -1   5      855.00      857.28      6.30 o 
   2  -1   5     9375.94     9444.20     60.94 o 
   3  -1   5     3086.11     3012.49     29.79 o 
   4  -1   5        0.69        0.41      0.43 o 
   5  -1   5       25.77       24.51      0.98 o 
   6  -1   5     3228.83     3199.12     26.36 o 
   7  -1   5      338.34      364.32      8.16 o 
   8  -1   5      343.03      370.65      5.53 o 
   9  -1   5       41.49       31.07      2.06 o 
  10  -1   5       89.04       93.00      3.12 o 
  11  -1   5      341.41      358.92      9.06 o 
 -11   0   5       12.18       15.00      2.38 o 
 -10   0   5      366.12      367.55      8.38 o 
  -9   0   5       62.40       60.74      2.80 o 
  -8   0   5      111.76      107.51      4.87 o 
  -7   0   5        9.26        5.21      1.28 o 
  -6   0   5      386.05      378.80      5.61 o 
  -5   0   5      414.69      403.66      6.34 o 
  -4   0   5     1211.95     1199.22     11.38 o 
  -3   0   5      147.01      142.53      1.79 o 
  -2   0   5      438.33      461.44      5.21 o 
  -1   0   5       18.14       15.17      0.73 o 
   0   0   5       84.22       99.36      1.44 o 
   1   0   5      432.59      403.37      3.53 o 
   2   0   5       33.53       32.67      0.95 o 
   3   0   5       45.88       46.79      3.07 o 
   4   0   5     2637.91     2662.40     17.83 o 
   5   0   5     2121.23     1987.20     14.00 o 
   6   0   5       43.79       47.56      1.61 o 
   7   0   5        0.62        0.91      0.96 o 
   8   0   5      317.26      310.64      5.12 o 
   9   0   5      148.35      175.36      4.00 o 
  10   0   5      193.35      199.18      4.45 o 
  11   0   5       61.52       55.97      4.53 o 
 -11   1   5       10.31        9.81      2.00 o 
 -10   1   5      171.87      185.70      4.72 o 
  -9   1   5      297.15      270.69      5.45 o 
  -8   1   5      594.12      588.09      9.86 o 
  -7   1   5      133.60      144.07      3.52 o 
  -6   1   5        1.67        2.14      1.03 o 
  -5   1   5      148.06      182.75      3.52 o 
  -4   1   5      320.71      325.79      4.74 o 
  -3   1   5     1282.80     1381.90      9.84 o 
  -2   1   5     5354.61     5508.39     48.10 o 
  -1   1   5     2634.07     2671.45     17.61 o 
   0   1   5       80.65       62.10      1.31 o 
   1   1   5       15.51       23.47      1.00 o 
   2   1   5        5.46        7.22      0.86 o 
   3   1   5     2752.60     2788.43     18.66 o 
   4   1   5     4060.79     4037.03     43.30 o 
   5   1   5      117.62      118.06      2.22 o 
   6   1   5      197.27      189.20      2.92 o 
   7   1   5      245.00      236.42      4.32 o 
   8   1   5       50.64       52.08      3.97 o 
   9   1   5       24.91       34.79      2.23 o 
  10   1   5      327.95      316.45      5.81 o 
  11   1   5       14.19       14.96      3.17 o 
 -11   2   5      230.50      232.51      5.78 o 
 -10   2   5      173.47      145.94      4.40 o 
  -9   2   5       31.65       32.31      2.40 o 
  -8   2   5      185.51      194.35      4.40 o 
  -7   2   5     1310.01     1247.96     13.30 o 
  -6   2   5      476.00      484.57     10.54 o 
  -5   2   5      136.82      129.05      3.04 o 
  -4   2   5      280.00      303.36      3.16 o 
  -3   2   5      108.63       92.10      4.42 o 
  -2   2   5     2306.20     2371.29     20.19 o 
  -1   2   5       65.32       46.69      1.76 o 
   0   2   5        6.04        9.18      0.96 o 
   1   2   5     1503.75     1507.71     13.54 o 
   2   2   5     1000.54      946.26     16.20 o 
   3   2   5      341.62      392.23      4.18 o 
   4   2   5      686.61      637.03      5.92 o 
   5   2   5      215.30      214.27      3.18 o 
   6   2   5     1524.95     1538.73     12.08 o 
   7   2   5      191.54      194.25      4.53 o 
   8   2   5       15.68       12.29      1.70 o 
   9   2   5      210.80      204.00      5.66 o 
  10   2   5        1.26       -0.63      1.42 o 
 -11   3   5        5.99        3.47      1.68 o 
 -10   3   5        1.35        2.69      1.58 o 
  -9   3   5      338.12      339.10      6.25 o 
  -8   3   5      339.59      306.70      5.85 o 
  -7   3   5      239.12      268.28      7.93 o 
  -6   3   5      310.41      347.12      5.61 o 
  -5   3   5       67.53       60.19      2.24 o 
  -4   3   5      503.26      507.75     17.45 o 
  -3   3   5     1371.97     1449.19     13.94 o 
  -2   3   5     2024.00     2143.76     18.91 o 
  -1   3   5       80.81       72.64      2.24 o 
   0   3   5     2059.90     1916.72     17.06 o 
   1   3   5      483.25      429.53      7.02 o 
   2   3   5      165.72      186.40      3.52 o 
   3   3   5      753.94      743.97      9.97 o 
   4   3   5      515.04      547.61     10.42 o 
   5   3   5       41.63       39.59      1.65 o 
   6   3   5      120.86      120.67      2.66 o 
   7   3   5      573.55      602.86      8.15 o 
   8   3   5     1908.05     1895.78     18.55 o 
   9   3   5       75.19       65.85      4.76 o 
  10   3   5        5.74        8.23      1.90 o 
 -10   4   5       46.43       68.90      5.10 o 
  -9   4   5      266.13      261.19      6.34 o 
  -8   4   5        0.47       -0.39      1.19 o 
  -7   4   5      482.47      495.33      7.53 o 
  -6   4   5       18.71       26.74      2.08 o 
  -5   4   5      204.94      254.47      4.81 o 
  -4   4   5      409.67      411.49      6.09 o 
  -3   4   5      120.14      131.12      3.28 o 
  -2   4   5      300.91      276.78      5.44 o 
  -1   4   5        3.06        3.85      1.12 o 
   0   4   5        0.50        3.19      1.25 o 
   1   4   5        1.16        1.93      1.36 o 
   2   4   5     3259.19     3245.26     38.97 o 
   3   4   5       67.05       75.67      2.48 o 
   4   4   5      101.94      100.51      3.03 o 
   5   4   5        0.92       -0.45      1.12 o 
   6   4   5      380.15      370.04      5.02 o 
   7   4   5       56.19       45.66      2.71 o 
   8   4   5       47.49       50.11      2.77 o 
   9   4   5        0.48       -0.63      1.52 o 
 -10   5   5      146.36      152.86      4.72 o 
  -9   5   5       49.99       42.17      2.88 o 
  -8   5   5        0.97        2.38      1.60 o 
  -7   5   5      158.20      126.63      4.08 o 
  -6   5   5      183.74      161.15      4.17 o 
  -5   5   5        2.65        6.77      1.42 o 
  -4   5   5      960.88     1034.76     11.78 o 
  -3   5   5      511.85      531.61      7.37 o 
  -2   5   5        8.58        6.91      1.35 o 
  -1   5   5      216.76      214.85      5.10 o 
   0   5   5     1328.93     1266.17     13.06 o 
   1   5   5      416.52      391.53      6.01 o 
   2   5   5      532.60      500.26      6.97 o 
   3   5   5      104.78      112.91      3.35 o 
   4   5   5      788.64      752.96      9.45 o 
   5   5   5      365.25      363.81      9.18 o 
   6   5   5      142.99      149.62      4.31 o 
   7   5   5        4.84        2.72      1.42 o 
   8   5   5       82.27       73.34      3.35 o 
  -9   6   5       52.29       48.76      3.20 o 
  -8   6   5      159.20      178.90      4.81 o 
  -7   6   5       40.89       41.55      2.80 o 
  -6   6   5       86.13       80.90      3.20 o 
  -5   6   5      683.54      565.21      8.25 o 
  -4   6   5      115.48      118.29      3.52 o 
  -3   6   5       12.68       10.29      1.68 o 
  -2   6   5        3.08        4.06      2.72 o 
  -1   6   5        4.07        5.96      1.59 o 
   0   6   5       58.69       59.09      2.56 o 
   1   6   5       89.24       98.06      3.28 o 
   2   6   5      372.44      381.02      6.33 o 
   3   6   5      171.32      171.30      6.12 o 
   4   6   5      380.34      411.98      6.96 o 
   5   6   5       27.45       31.36      2.48 o 
   6   6   5      166.64      160.31      4.48 o 
   7   6   5      358.57      338.30      9.74 o 
  -8   7   5       95.77       84.48      3.60 o 
  -7   7   5      189.93      190.90      5.05 o 
  -6   7   5      239.88      253.28      5.69 o 
  -5   7   5        1.85        2.87      2.72 o 
  -4   7   5       16.79       19.35      2.16 o 
  -3   7   5      330.98      308.48      5.93 o 
  -2   7   5     1101.25     1121.99     12.98 o 
  -1   7   5       90.27       75.35      3.04 o 
   0   7   5       56.29       43.70      2.64 o 
   1   7   5      143.34      128.55      4.19 o 
   2   7   5      159.98      164.58      4.40 o 
   3   7   5        5.20        9.07      1.76 o 
   4   7   5      388.46      404.60      7.29 o 
   5   7   5      336.42      336.04     10.31 o 
   6   7   5      182.42      204.61      7.02 o 
  -7   8   5      113.87      112.31      4.33 o 
  -6   8   5        7.20        8.63      2.04 o 
  -5   8   5        5.08        4.63      2.61 o 
  -4   8   5      160.92      143.96      4.40 o 
  -3   8   5      237.38      209.15      5.13 o 
  -2   8   5        0.02       -0.21      1.35 o 
  -1   8   5      596.08      602.51      8.97 o 
   0   8   5      545.69      526.19     18.13 o 
   1   8   5       46.00       35.87      2.72 o 
   2   8   5        1.07       -0.61      1.35 o 
   3   8   5      211.73      238.10      5.69 o 
   4   8   5       40.91       45.78      3.12 o 
   5   8   5       15.02       19.23      2.56 o 
  -5   9   5      206.17      205.86      5.61 o 
  -4   9   5       87.21      104.23      4.17 o 
  -3   9   5      179.59      187.49      5.21 o 
  -2   9   5      384.75      416.36      7.69 o 
  -1   9   5      135.55      137.01      5.78 o 
   0   9   5       63.65       77.29      4.08 o 
   1   9   5        3.31        2.27      1.81 o 
   2   9   5       56.24       60.93      3.35 o 
   3   9   5       10.94        9.84      2.27 o 
  -1 -13   6       12.19        9.52      2.72 o 
   0 -13   6       50.18       47.38      3.10 o 
   1 -13   6       64.70       83.63      3.64 o 
   2 -13   6       31.08       35.82      3.40 o 
   3 -13   6        9.44        4.66      2.95 o 
  -4 -12   6        6.29        6.12      2.49 o 
  -3 -12   6       63.95       63.45      4.53 o 
  -2 -12   6      192.95      196.00      6.80 o 
  -1 -12   6        5.40        5.89      2.27 o 
   0 -12   6       27.53       33.94      2.72 o 
   1 -12   6      203.69      185.97      6.91 o 
   2 -12   6      191.20      187.18      9.40 o 
   3 -12   6      303.93      323.90      6.19 o 
   4 -12   6       11.77       11.04      1.90 o 
   5 -12   6        6.90        4.47      1.63 o 
   6 -12   6        1.25        0.86      1.81 o 
  -6 -11   6       39.64       34.67      3.85 o 
  -5 -11   6       10.71       14.05      2.72 o 
  -4 -11   6      167.41      160.65      6.12 o 
  -3 -11   6      300.95      313.15      8.16 o 
  -2 -11   6       86.52      107.40      4.76 o 
  -1 -11   6        0.18        2.04      2.04 o 
   0 -11   6        6.65        6.02      1.58 o 
   1 -11   6        4.84        3.77      1.47 o 
   2 -11   6       51.73       52.34      2.67 o 
   3 -11   6      279.83      248.60     14.39 o 
   4 -11   6       42.19       42.68      2.50 o 
   5 -11   6        3.53        4.21      2.15 o 
   6 -11   6      284.35      246.61      8.61 o 
   7 -11   6      230.56      234.50      8.04 o 
  -7 -10   6        1.97       -0.45      2.27 o 
  -6 -10   6       13.47       13.60      2.72 o 
  -5 -10   6       34.06       44.41      3.85 o 
  -4 -10   6      376.21      373.88      8.84 o 
  -3 -10   6      329.24      340.80      8.16 o 
  -2 -10   6      209.38      197.59      5.89 o 
  -1 -10   6      277.24      274.40      6.80 o 
   0 -10   6     1037.79     1051.52     11.74 o 
   1 -10   6      217.28      212.29      4.45 o 
   2 -10   6       21.85       30.14      2.12 o 
   3 -10   6       16.49       12.50      1.63 o 
   4 -10   6       86.73       90.80      5.32 o 
   5 -10   6      620.55      591.08      7.89 o 
   6 -10   6      122.42      106.24      4.76 o 
   7 -10   6      754.87      749.43      9.51 o 
   8 -10   6       60.41       54.98      4.65 o 
   9 -10   6       22.95       21.53      2.72 o 
  -8  -9   6       38.82       27.19      3.63 o 
  -7  -9   6       32.85       24.02      3.17 o 
  -6  -9   6      502.89      488.76     10.65 o 
  -5  -9   6      275.94      266.70      7.25 o 
  -4  -9   6       37.24       43.51      3.40 o 
  -3  -9   6       43.46       33.08      2.95 o 
  -2  -9   6      446.51      451.60      8.84 o 
  -1  -9   6     1079.16     1091.50     15.86 o 
   0  -9   6       11.83       12.35      1.42 o 
   1  -9   6      639.63      617.28     12.12 o 
   2  -9   6      724.05      731.62      8.48 o 
   3  -9   6        2.74        1.95      1.13 o 
   4  -9   6       47.36       57.94      2.95 o 
   5  -9   6       59.22       79.33      6.91 o 
   6  -9   6      228.77      222.70      4.35 o 
   7  -9   6       66.10       54.34      2.95 o 
   8  -9   6        4.69        8.17      1.93 o 
   9  -9   6      190.38      223.54      8.04 o 
  -9  -8   6       14.51       13.42      2.23 o 
  -8  -8   6      161.18      170.93      4.72 o 
  -7  -8   6      222.39      217.64      6.91 o 
  -6  -8   6        7.99        5.20      1.52 o 
  -5  -8   6      242.84      246.87      4.81 o 
  -4  -8   6     1827.52     1794.39     16.98 o 
  -3  -8   6      301.23      285.05      6.57 o 
  -2  -8   6       75.31       64.81      3.17 o 
  -1  -8   6      753.43      713.14      8.06 o 
   0  -8   6     1096.42     1102.37     11.22 o 
   1  -8   6      365.09      355.06      5.06 o 
   2  -8   6       30.65       48.00      1.92 o 
   3  -8   6      252.09      245.37      3.97 o 
   4  -8   6      733.96      797.08      7.17 o 
   5  -8   6       25.18       25.22      1.37 o 
   6  -8   6       13.09       16.38      1.26 o 
   7  -8   6        9.11       12.09      1.23 o 
   8  -8   6       50.92       51.09      3.02 o 
   9  -8   6      215.03      218.13      3.76 o 
  10  -8   6        0.02       -1.42      1.42 o 
  -9  -7   6       26.47       37.57      5.32 o 
  -8  -7   6      173.65      172.54      5.78 o 
  -7  -7   6        3.07        5.46      1.52 o 
  -6  -7   6     1664.98     1650.02     16.42 o 
  -5  -7   6      254.07      235.54      4.49 o 
  -4  -7   6        8.42        4.16      1.03 o 
  -3  -7   6       52.27       55.67      2.08 o 
  -2  -7   6      531.28      526.74      5.14 o 
  -1  -7   6      818.70      804.81     13.98 o 
   0  -7   6       40.90       41.72      1.70 o 
   1  -7   6       23.12       29.91      1.47 o 
   2  -7   6       98.99       96.18      1.89 o 
   3  -7   6     2239.63     2248.50     15.81 o 
   4  -7   6       46.54       41.30      1.48 o 
   5  -7   6       94.39       93.26      4.04 o 
   6  -7   6       21.97       24.64      1.35 o 
   7  -7   6       23.36       26.37      1.50 o 
   8  -7   6      142.64      146.94      2.93 o 
   9  -7   6        0.36        0.43      0.98 o 
  10  -7   6      100.32      113.59      6.46 o 
 -10  -6   6        4.03        3.33      1.84 o 
  -9  -6   6       88.62       76.19      4.31 o 
  -8  -6   6        6.08        5.15      1.52 o 
  -7  -6   6      343.23      382.90     20.96 o 
  -6  -6   6      204.59      216.41      4.33 o 
  -5  -6   6      144.69      172.73      3.69 o 
  -4  -6   6      833.44      859.81      7.36 o 
  -3  -6   6      920.76      920.99      7.59 o 
  -2  -6   6     2267.33     2500.08     17.18 o 
  -1  -6   6        1.26        1.13      0.58 o 
   0  -6   6       32.31       31.58      1.20 o 
   1  -6   6      298.70      260.86      2.93 o 
   2  -6   6      595.08      512.96      4.63 o 
   3  -6   6      550.47      569.62      5.12 o 
   4  -6   6      250.23      271.20      4.05 o 
   5  -6   6      459.56      471.48      4.69 o 
   6  -6   6       87.80       86.16      2.58 o 
   7  -6   6       13.55       16.88      1.20 o 
   8  -6   6      258.54      274.05      3.84 o 
   9  -6   6      143.38      156.27      3.07 o 
  10  -6   6        8.48        6.96      1.52 o 
  11  -6   6        9.04        6.80      2.27 o 
 -10  -5   6       11.05       13.29      2.72 o 
  -9  -5   6       99.68      107.97      3.67 o 
  -8  -5   6      900.78      904.75     19.60 o 
  -7  -5   6      156.54      143.69      3.69 o 
  -6  -5   6      358.28      351.17      5.53 o 
  -5  -5   6      297.16      312.75      4.85 o 
  -4  -5   6     1725.76     1706.91     12.38 o 
  -3  -5   6     1419.70     1420.15     10.42 o 
  -2  -5   6      347.90      434.62      4.10 o 
  -1  -5   6      259.67      245.22      3.50 o 
   0  -5   6      852.63      830.21      6.45 o 
   1  -5   6       48.60       43.70      1.40 o 
   2  -5   6      716.63      726.15      7.76 o 
   3  -5   6      532.52      529.25      4.48 o 
   4  -5   6      858.56      805.00      6.46 o 
   5  -5   6      108.59      143.04      3.17 o 
   6  -5   6      209.03      228.57      3.09 o 
   7  -5   6      135.57      130.00      2.50 o 
   8  -5   6       16.93       17.41      1.30 o 
   9  -5   6       56.11       58.38      2.04 o 
  10  -5   6        0.33        1.76      1.35 o 
  11  -5   6       45.02       39.20      3.40 o 
 -11  -4   6        5.83        4.11      2.00 o 
 -10  -4   6      326.86      335.61      8.84 o 
  -9  -4   6        9.58        3.74      1.60 o 
  -8  -4   6      445.00      424.17     13.26 o 
  -7  -4   6       15.80       14.96      1.60 o 
  -6  -4   6      456.95      489.38      6.65 o 
  -5  -4   6        0.89        1.02      0.96 o 
  -4  -4   6      939.34      935.44      7.39 o 
  -3  -4   6     6335.45     6856.06     43.61 o 
  -2  -4   6     4998.08     5071.80     27.95 o 
  -1  -4   6     1068.53     1026.18      7.53 o 
   0  -4   6       82.60       97.09      1.48 o 
   1  -4   6        2.44        2.44      0.71 o 
   2  -4   6       69.05       65.14      5.55 o 
   3  -4   6      905.67      877.79      8.96 o 
   4  -4   6     1394.22     1431.09     13.58 o 
   5  -4   6        7.29        4.45      0.68 o 
   6  -4   6      162.28      159.86      2.53 o 
   7  -4   6        3.95        0.69      0.76 o 
   8  -4   6        1.73        3.42      0.93 o 
   9  -4   6       59.63       59.03      2.05 o 
  10  -4   6       81.13       79.37      2.44 o 
  11  -4   6      121.18      129.38      5.21 o 
 -11  -3   6        5.50        8.78      1.92 o 
 -10  -3   6        1.05        0.06      1.52 o 
  -9  -3   6      434.30      444.71     10.76 o 
  -8  -3   6      363.55      397.99      8.95 o 
  -7  -3   6      112.82      125.31      3.36 o 
  -6  -3   6        8.08        3.28      1.81 o 
  -5  -3   6      544.66      583.47     13.14 o 
  -4  -3   6      681.52      648.74      7.05 o 
  -3  -3   6      861.95     1010.02      6.41 o 
  -2  -3   6     2607.50     2597.39     18.15 o 
  -1  -3   6     5795.38     5971.96     37.57 o 
   0  -3   6     1620.45     1597.73     11.33 o 
   1  -3   6      973.43      950.58      8.97 o 
   2  -3   6       63.76       72.30      2.00 o 
   3  -3   6     1276.58     1419.83      9.98 o 
   4  -3   6      409.81      455.45      4.13 o 
   5  -3   6      632.32      601.32      9.25 o 
   6  -3   6        7.60        4.76      0.90 o 
   7  -3   6      642.73      607.84      5.90 o 
   8  -3   6      179.74      169.34      3.01 o 
   9  -3   6       28.48       29.24      1.61 o 
  10  -3   6        0.96        0.56      1.19 o 
  11  -3   6       26.55       23.11      3.17 o 
 -11  -2   6       46.47       50.98      3.19 o 
 -10  -2   6      242.97      289.70      6.09 o 
  -9  -2   6       52.36       47.45      2.72 o 
  -8  -2   6      228.58      210.44      4.56 o 
  -7  -2   6      162.60      171.25      3.85 o 
  -6  -2   6     1334.49     1342.34     13.30 o 
  -5  -2   6     1828.38     1820.89     19.94 o 
  -4  -2   6       48.50       37.06      1.60 o 
  -3  -2   6       42.66       39.12      1.07 o 
  -2  -2   6        4.81        7.79      0.53 o 
  -1  -2   6     2208.66     2319.58     13.19 o 
   0  -2   6     5205.43     5341.56     61.18 o 
   1  -2   6      754.33      747.97      8.92 o 
   2  -2   6     3328.20     3567.39     28.29 o 
   3  -2   6     3521.96     3590.92     23.47 o 
   4  -2   6      380.43      372.45      3.73 o 
   5  -2   6      102.77      108.29      2.24 o 
   6  -2   6      294.93      306.27      3.72 o 
   7  -2   6     1473.81     1424.81     16.07 o 
   8  -2   6       89.07       99.14      3.40 o 
   9  -2   6        2.31        6.44      1.35 o 
  10  -2   6      129.55      135.33      3.60 o 
  11  -2   6       89.31       90.18      4.76 o 
 -11  -1   6        2.53        1.13      1.60 o 
 -10  -1   6       18.36       15.08      2.08 o 
  -9  -1   6      138.35      131.17      3.92 o 
  -8  -1   6        7.24        4.36      1.35 o 
  -7  -1   6        1.88        1.81      1.13 o 
  -6  -1   6      598.27      557.63      7.13 o 
  -5  -1   6      157.56      157.94      3.20 o 
  -4  -1   6        2.15        0.82      0.52 o 
  -3  -1   6      570.42      522.41      4.40 o 
  -2  -1   6     1587.49     1518.49     10.45 o 
  -1  -1   6     1745.70     1673.84     13.09 o 
   0  -1   6     1791.93     1702.48     12.89 o 
   1  -1   6    10792.05    11036.15     71.43 o 
   2  -1   6      836.91      802.72      6.71 o 
   3  -1   6      604.17      580.78      5.11 o 
   4  -1   6     1787.68     1801.80     11.56 o 
   5  -1   6     1807.85     1818.56     15.94 o 
   6  -1   6     2238.20     2265.15     20.62 o 
   7  -1   6       31.52       27.92      2.15 o 
   8  -1   6        1.06        0.58      1.36 o 
   9  -1   6      258.45      266.43      4.88 o 
  10  -1   6        1.86        1.48      1.81 o 
  11  -1   6        1.35        2.04      2.27 o 
 -11   0   6        0.49        1.36      2.04 o 
 -10   0   6       23.90       31.67      2.64 o 
  -9   0   6       99.88      105.20      3.44 o 
  -8   0   6      118.92      124.31      6.00 o 
  -7   0   6       85.98       84.79      2.80 o 
  -6   0   6      557.54      504.83      6.91 o 
  -5   0   6     1047.01      993.07     25.27 o 
  -4   0   6     1924.73     1896.68     13.09 o 
  -3   0   6      735.15      700.49      5.66 o 
  -2   0   6      991.25     1059.55      7.83 o 
  -1   0   6     2613.72     2598.24     17.09 o 
   0   0   6      521.93      518.76      4.45 o 
   1   0   6      206.30      192.21      2.35 o 
   2   0   6       38.55       25.83      1.25 o 
   3   0   6     1609.54     1555.84     26.96 o 
   4   0   6     2006.73     2023.61     14.12 o 
   5   0   6      247.78      245.37      7.36 o 
   6   0   6     2175.05     2209.98     20.39 o 
   7   0   6        3.25        3.17      1.12 o 
   8   0   6      501.88      517.55      7.04 o 
   9   0   6       24.37       23.67      2.00 o 
  10   0   6        0.38       -1.13      1.28 o 
  11   0   6       85.51       77.72      4.76 o 
 -11   1   6      113.23       94.00      3.92 o 
 -10   1   6      270.51      309.98      6.24 o 
  -9   1   6       24.41       29.00      2.40 o 
  -8   1   6        4.79        8.03      1.52 o 
  -7   1   6       88.93       95.67      3.29 o 
  -6   1   6       13.31       17.76      1.68 o 
  -5   1   6      159.07      166.32      3.52 o 
  -4   1   6       15.40        9.52      0.70 o 
  -3   1   6       14.26        5.67      1.60 o 
  -2   1   6     2547.40     2468.12     17.27 o 
  -1   1   6     2394.04     2498.50     16.82 o 
   0   1   6     1215.01     1204.56      9.88 o 
   1   1   6       68.26       66.97      1.52 o 
   2   1   6      157.94      154.64      5.44 o 
   3   1   6      213.48      177.31      2.57 o 
   4   1   6       16.71       18.49      1.13 o 
   5   1   6      598.58      582.35      5.66 o 
   6   1   6       28.35       32.97      2.61 o 
   7   1   6       10.88        9.09      1.44 o 
   8   1   6       38.17       39.89      2.40 o 
   9   1   6        4.64        4.74      2.49 o 
  10   1   6      309.79      323.84      5.99 o 
 -11   2   6       35.91       38.43      2.96 o 
 -10   2   6        7.91        9.39      1.84 o 
  -9   2   6      406.48      388.96      6.89 o 
  -8   2   6       17.28       25.73      2.16 o 
  -7   2   6      260.70      237.71      4.81 o 
  -6   2   6      135.69      117.31      3.28 o 
  -5   2   6       65.15       60.81      4.31 o 
  -4   2   6      357.87      350.78      3.71 o 
  -3   2   6      126.53      124.64      2.62 o 
  -2   2   6      134.06      131.82      2.13 o 
  -1   2   6       50.92       49.82      1.47 o 
   0   2   6      201.37      203.54      4.37 o 
   1   2   6      908.02      958.47      7.96 o 
   2   2   6        7.20       11.54      0.95 o 
   3   2   6       39.11       37.63      1.48 o 
   4   2   6     1909.52     1894.74     21.53 o 
   5   2   6       67.86       66.65      1.95 o 
   6   2   6       51.36       41.88      2.32 o 
   7   2   6      245.59      250.12      5.55 o 
   8   2   6      757.28      764.27      9.60 o 
   9   2   6      451.81      449.51     14.28 o 
  10   2   6        2.97        4.95      1.68 o 
 -10   3   6       34.59       22.35      2.40 o 
  -9   3   6      500.13      460.61      7.61 o 
  -8   3   6       56.39       46.46      2.80 o 
  -7   3   6      290.81      265.63      5.21 o 
  -6   3   6        9.79       13.51      1.60 o 
  -5   3   6        2.21        1.81      1.12 o 
  -4   3   6       53.37       53.28      1.55 o 
  -3   3   6      256.44      256.16      4.49 o 
  -2   3   6      520.27      549.25      7.36 o 
  -1   3   6      673.88      653.28      7.69 o 
   0   3   6     1462.44     1497.29     14.18 o 
   1   3   6       10.39       14.16      1.44 o 
   2   3   6     1445.55     1489.01     14.18 o 
   3   3   6      358.46      350.16      5.28 o 
   4   3   6       47.08       48.35      1.78 o 
   5   3   6      109.97       95.20      3.41 o 
   6   3   6      278.99      276.91      8.50 o 
   7   3   6       97.97       92.16      3.29 o 
   8   3   6       28.84       32.32      3.17 o 
   9   3   6       97.90      100.30      3.67 o 
 -10   4   6       37.16       39.21      2.96 o 
  -9   4   6        5.14        2.15      1.60 o 
  -8   4   6      335.08      298.48      6.01 o 
  -7   4   6      809.19      732.38     21.41 o 
  -6   4   6      427.83      420.12      6.73 o 
  -5   4   6       22.33       20.17      1.76 o 
  -4   4   6      672.57      697.04      8.81 o 
  -3   4   6       74.24       63.61      2.48 o 
  -2   4   6      403.28      375.24      5.77 o 
  -1   4   6       74.85       82.20      2.80 o 
   0   4   6      346.37      379.13      5.69 o 
   1   4   6     2145.36     2185.95     20.03 o 
   2   4   6      668.73      662.98      8.25 o 
   3   4   6       27.35       31.87      2.16 o 
   4   4   6       97.60      107.29      3.28 o 
   5   4   6      376.86      360.82      5.25 o 
   6   4   6      194.34      185.04      6.46 o 
   7   4   6        0.54        0.54      1.52 o 
   8   4   6       82.51       81.84      3.44 o 
   9   4   6       29.05       20.74      2.23 o 
  -9   5   6      342.93      354.09      9.40 o 
  -8   5   6        2.88        4.28      1.68 o 
  -7   5   6       15.69       16.14      2.08 o 
  -6   5   6      386.89      391.57      6.73 o 
  -5   5   6      304.13      316.68      5.93 o 
  -4   5   6      410.85      458.86      7.05 o 
  -3   5   6        0.98       -0.75      1.03 o 
  -2   5   6        3.11        1.86      1.19 o 
  -1   5   6      231.75      217.53      4.49 o 
   0   5   6      348.07      338.05      5.69 o 
   1   5   6      223.14      217.24      4.56 o 
   2   5   6       63.85       58.80      2.64 o 
   3   5   6       78.55       87.24      4.31 o 
   4   5   6      601.80      570.09      8.24 o 
   5   5   6      184.27      162.34      4.24 o 
   6   5   6       45.46       49.48      6.57 o 
   7   5   6      220.83      211.82      5.19 o 
   8   5   6       32.07       27.83      2.56 o 
  -9   6   6        2.19       -1.35      1.68 o 
  -8   6   6       11.95       15.62      4.19 o 
  -7   6   6        0.95        0.08      3.40 o 
  -6   6   6      289.84      280.75      5.93 o 
  -5   6   6      125.67      125.36      4.01 o 
  -4   6   6      396.55      395.14      7.02 o 
  -3   6   6       31.11       31.33      2.40 o 
  -2   6   6      309.29      319.80      7.82 o 
  -1   6   6      291.79      266.41      5.29 o 
   0   6   6        2.21        2.37      2.04 o 
   1   6   6       29.73       33.50      2.32 o 
   2   6   6      524.76      514.32      7.77 o 
   3   6   6        0.61        0.68      1.59 o 
   4   6   6       27.11       31.04      3.40 o 
   5   6   6      583.68      580.63     20.39 o 
   6   6   6      366.18      335.19      6.45 o 
   7   6   6      144.53      151.84      4.64 o 
  -8   7   6        3.49        1.82      1.68 o 
  -7   7   6       63.94       54.22      5.55 o 
  -6   7   6       16.09       11.44      2.27 o 
  -5   7   6        1.53        2.09      1.42 o 
  -4   7   6      246.70      239.98      5.55 o 
  -3   7   6      228.02      249.45      6.12 o 
  -2   7   6        5.94        9.17      1.84 o 
  -1   7   6      270.83      245.67      8.61 o 
   0   7   6      393.02      397.62     11.22 o 
   1   7   6      330.01      317.72     16.20 o 
   2   7   6       45.36       29.12      2.40 o 
   3   7   6        4.01        4.82      2.38 o 
   4   7   6      217.96      229.26      6.34 o 
   5   7   6       66.06       66.17      4.99 o 
  -6   8   6      195.69      177.53      5.21 o 
  -5   8   6       53.31       61.65      5.78 o 
  -4   8   6        5.98        1.70      1.76 o 
  -3   8   6       25.14       31.29      2.64 o 
  -2   8   6      187.49      166.16      4.72 o 
  -1   8   6      130.46      142.08      5.21 o 
   0   8   6      119.23      134.73      5.55 o 
   1   8   6       40.33       40.82      6.68 o 
   2   8   6      265.40      275.94      7.02 o 
   3   8   6      254.16      238.74      5.77 o 
   4   8   6        4.08        3.74      2.49 o 
  -3   9   6      200.35      198.12      5.45 o 
  -2   9   6        7.88        7.16      2.00 o 
  -1   9   6      126.56      131.69      7.36 o 
   0   9   6       67.44       50.07      3.28 o 
   1   9   6       27.05       24.16      2.56 o 
  -1 -13   7        2.11        2.08      1.74 o 
   0 -13   7       29.00       39.23      2.87 o 
   1 -13   7       23.17       22.02      4.31 o 
   2 -13   7      176.70      170.62      4.63 o 
   3 -13   7      449.96      418.90      7.18 o 
  -4 -12   7       28.89       26.74      3.40 o 
  -3 -12   7      255.78      268.06      7.93 o 
  -2 -12   7       99.16       97.29      4.08 o 
  -1 -12   7        0.82        1.81      2.15 o 
   0 -12   7      122.40      129.38      3.97 o 
   1 -12   7        5.46        3.46      1.63 o 
   2 -12   7      198.64      227.63      5.01 o 
   3 -12   7        3.86        5.02      1.63 o 
   4 -12   7      269.12      264.01     10.76 o 
   5 -12   7      217.86      219.20      8.16 o 
   6 -12   7       26.79       40.79      4.53 o 
  -6 -11   7       29.89       30.82      3.63 o 
  -5 -11   7      198.03      195.78      6.80 o 
  -4 -11   7      412.33      417.38      9.74 o 
  -3 -11   7       14.43       14.73      2.72 o 
  -2 -11   7       32.48       35.14      2.32 o 
  -1 -11   7       62.96       73.42      3.10 o 
   0 -11   7       80.20       83.68      8.38 o 
   1 -11   7      170.25      186.78      4.25 o 
   2 -11   7       81.21       91.99      3.17 o 
   3 -11   7       49.54       41.18      2.34 o 
   4 -11   7       29.91       33.84      2.22 o 
   5 -11   7       58.92       66.46      2.95 o 
   6 -11   7      182.54      174.25      4.19 o 
   7 -11   7      901.08      910.45     17.45 o 
  -7 -10   7       10.05        5.44      2.49 o 
  -6 -10   7       84.94       69.11      4.31 o 
  -5 -10   7      113.45      113.30      4.99 o 
  -4 -10   7       36.55       39.20      3.40 o 
  -3 -10   7        3.74        4.03      1.42 o 
  -2 -10   7       64.75       62.16      2.61 o 
  -1 -10   7       16.59       14.82      3.51 o 
   0 -10   7      154.16      157.76      3.81 o 
   1 -10   7      207.87      213.48      4.25 o 
   2 -10   7      145.62      150.29      3.54 o 
   3 -10   7       12.29        9.44      1.51 o 
   4 -10   7       87.23       70.74      4.87 o 
   5 -10   7      111.57      123.95      5.32 o 
   6 -10   7       56.70       59.51      2.55 o 
   7 -10   7       45.73       49.62      4.31 o 
   8 -10   7       52.75       60.27      4.76 o 
  -8  -9   7      193.20      204.39      7.25 o 
  -7  -9   7      146.79      156.12      6.12 o 
  -6  -9   7       23.15       18.81      2.95 o 
  -5  -9   7        2.64        2.72      1.81 o 
  -4  -9   7      408.30      391.98      6.01 o 
  -3  -9   7       80.56       79.09      2.71 o 
  -2  -9   7       45.35       52.33      2.39 o 
  -1  -9   7       17.94       23.82      1.74 o 
   0  -9   7      408.40      410.94      5.87 o 
   1  -9   7       43.93       45.39      2.05 o 
   2  -9   7       79.80       79.59      4.53 o 
   3  -9   7       17.07       15.82      1.70 o 
   4  -9   7      183.91      165.17      3.35 o 
   5  -9   7      623.35      671.25      6.59 o 
   6  -9   7      390.72      351.95      4.52 o 
   7  -9   7       68.29       66.19      2.16 o 
   8  -9   7       17.46       29.24      2.32 o 
   9  -9   7       95.02       85.85      3.42 o 
  -9  -8   7       76.02       61.86      4.76 o 
  -8  -8   7       27.00       21.98      3.17 o 
  -7  -8   7       79.84       76.59      4.53 o 
  -6  -8   7      146.84      143.89      5.44 o 
  -5  -8   7      286.46      296.38      7.25 o 
  -4  -8   7      255.95      256.06      4.49 o 
  -3  -8   7      240.74      239.95      4.24 o 
  -2  -8   7       90.28       88.48      3.40 o 
  -1  -8   7     1244.06     1233.21     12.13 o 
   0  -8   7      640.14      662.99      7.61 o 
   1  -8   7        0.08        0.56      1.02 o 
   2  -8   7       56.04       46.34      1.50 o 
   3  -8   7      241.59      253.56      4.00 o 
   4  -8   7     1639.83     1665.84     12.59 o 
   5  -8   7       47.43       46.39      1.66 o 
   6  -8   7      300.40      299.83      4.07 o 
   7  -8   7       94.22      107.71      2.45 o 
   8  -8   7       52.57       41.57      1.86 o 
   9  -8   7       18.54       20.93      4.19 o 
  10  -8   7      215.60      229.76      7.70 o 
  -9  -7   7       16.49       18.60      2.23 o 
  -8  -7   7       31.14       22.10      2.23 o 
  -7  -7   7      357.50      343.91      6.09 o 
  -6  -7   7      929.53      925.42     23.91 o 
  -5  -7   7      221.57      223.99      5.21 o 
  -4  -7   7       99.20      103.57      2.72 o 
  -3  -7   7     1113.68     1041.93     10.49 o 
  -2  -7   7      556.09      516.26      6.22 o 
  -1  -7   7      115.35      104.56      3.63 o 
   0  -7   7      217.07      214.86      3.43 o 
   1  -7   7      715.63      719.20      6.23 o 
   2  -7   7      233.95      256.05      3.69 o 
   3  -7   7      456.88      472.34      4.61 o 
   4  -7   7      720.60      728.99      6.35 o 
   5  -7   7      472.35      483.05      6.05 o 
   6  -7   7      407.44      410.21      4.52 o 
   7  -7   7       20.17       21.51      1.31 o 
   8  -7   7       80.23       82.99      5.36 o 
   9  -7   7      358.35      384.83      4.92 o 
  10  -7   7       71.30       72.28      4.76 o 
 -10  -6   7        0.93       -0.39      1.68 o 
  -9  -6   7       70.84       69.38      3.28 o 
  -8  -6   7      372.37      362.09      8.84 o 
  -7  -6   7      261.54      220.26      9.97 o 
  -6  -6   7      251.22      250.51      5.66 o 
  -5  -6   7      410.45      396.22      7.48 o 
  -4  -6   7     1918.86     1879.16     13.73 o 
  -3  -6   7      137.98      138.60      2.31 o 
  -2  -6   7      221.75      177.91      3.10 o 
  -1  -6   7     2522.31     2495.42     17.07 o 
   0  -6   7      122.00      106.55      1.81 o 
   1  -6   7        0.54        2.37      0.77 o 
   2  -6   7      222.32      227.28      2.61 o 
   3  -6   7     1182.60     1193.67     11.92 o 
   4  -6   7        6.00        2.96      0.58 o 
   5  -6   7      132.73      154.87      4.78 o 
   6  -6   7        0.27        0.89      0.70 o 
   7  -6   7      706.79      741.71      9.84 o 
   8  -6   7      199.00      209.17      3.29 o 
   9  -6   7       16.73       21.86      1.50 o 
  10  -6   7       16.76       15.36      1.86 o 
 -10  -5   7       96.44      106.90      4.31 o 
  -9  -5   7      149.74      147.99      8.38 o 
  -8  -5   7        6.89       10.89      3.06 o 
  -7  -5   7      435.74      423.42      6.57 o 
  -6  -5   7       79.39       78.45      2.64 o 
  -5  -5   7      460.41      456.17     13.14 o 
  -4  -5   7       16.64       11.04      3.08 o 
  -3  -5   7     1295.89     1357.03     10.07 o 
  -2  -5   7     1768.80     1919.00     11.77 o 
  -1  -5   7       72.38       93.13      1.66 o 
   0  -5   7       26.02       35.48      1.10 o 
   1  -5   7     1506.33     1521.43     13.93 o 
   2  -5   7     2508.84     2497.58     44.64 o 
   3  -5   7      119.90      104.86      4.08 o 
   4  -5   7       93.56       78.63      3.63 o 
   5  -5   7      294.10      282.54      3.42 o 
   6  -5   7       91.66       89.29      2.30 o 
   7  -5   7      626.79      591.91      5.79 o 
   8  -5   7       28.50       28.63      1.53 o 
   9  -5   7      220.44      241.45      3.75 o 
  10  -5   7       82.39       92.07      2.56 o 
  11  -5   7       79.34       82.14      4.42 o 
 -11  -4   7       79.93       78.40      5.44 o 
 -10  -4   7       56.05       58.87      3.19 o 
  -9  -4   7       19.90       17.81      2.08 o 
  -8  -4   7      477.29      449.11     20.39 o 
  -7  -4   7       25.69       22.37      2.38 o 
  -6  -4   7      314.24      298.93      5.05 o 
  -5  -4   7       11.40        5.89      1.47 o 
  -4  -4   7      584.50      637.00      5.59 o 
  -3  -4   7     3024.38     2988.30     18.67 o 
  -2  -4   7       24.25       24.88      0.90 o 
  -1  -4   7       27.70       31.10      1.07 o 
   0  -4   7      240.72      219.38      2.28 o 
   1  -4   7     2636.04     2659.68     22.26 o 
   2  -4   7       42.76       40.70      3.85 o 
   3  -4   7      154.69      190.68      3.51 o 
   4  -4   7      112.10       98.09      1.49 o 
   5  -4   7        1.84        2.23      0.79 o 
   6  -4   7        2.74        0.84      0.82 o 
   7  -4   7      387.60      372.67      7.44 o 
   8  -4   7      256.82      280.41      3.93 o 
   9  -4   7      394.42      410.49      5.07 o 
  10  -4   7       16.54       20.44      2.15 o 
  11  -4   7       37.16       40.11      3.63 o 
 -11  -3   7       18.32       17.16      2.40 o 
 -10  -3   7      230.50      238.83      5.61 o 
  -9  -3   7      371.74      346.80      6.33 o 
  -8  -3   7      149.14      164.17      4.17 o 
  -7  -3   7      177.94      179.69      4.01 o 
  -6  -3   7      305.30      274.42      4.72 o 
  -5  -3   7      877.97      941.02     13.82 o 
  -4  -3   7      300.27      295.92      3.13 o 
  -3  -3   7       98.51       86.09      1.38 o 
  -2  -3   7      256.23      250.82      2.35 o 
  -1  -3   7     1201.48     1142.45      9.07 o 
   0  -3   7      227.29      239.55      3.86 o 
   1  -3   7       37.45       55.02      1.84 o 
   2  -3   7     4128.28     4249.65     36.93 o 
   3  -3   7     5403.93     5546.88     44.19 o 
   4  -3   7        1.38        0.44      0.75 o 
   5  -3   7      135.00      120.81      2.14 o 
   6  -3   7      252.40      278.05      3.56 o 
   7  -3   7       69.38       82.22      2.10 o 
   8  -3   7       21.02       16.67      1.30 o 
   9  -3   7       53.93       48.36      2.32 o 
  10  -3   7       56.56       64.71      3.97 o 
  11  -3   7      102.83      112.16      4.99 o 
 -11  -2   7       52.96       42.98      3.12 o 
 -10  -2   7       16.04       21.50      2.32 o 
  -9  -2   7      155.01      139.66      6.57 o 
  -8  -2   7       18.49       16.65      1.92 o 
  -7  -2   7      591.27      587.34      7.85 o 
  -6  -2   7      267.22      292.76      4.97 o 
  -5  -2   7       37.32       26.31      2.72 o 
  -4  -2   7       61.19       70.69      1.56 o 
  -3  -2   7     2616.11     2679.85     15.37 o 
  -2  -2   7       19.96       15.17      0.70 o 
  -1  -2   7        4.38        1.17      0.38 o 
   0  -2   7     1004.28     1011.02      7.48 o 
   1  -2   7        6.16       10.68      1.02 o 
   2  -2   7      165.64      188.58      2.28 o 
   3  -2   7      360.89      390.49      5.21 o 
   4  -2   7      231.94      212.56      2.77 o 
   5  -2   7      298.22      307.68      5.28 o 
   6  -2   7      407.48      406.05      4.53 o 
   7  -2   7       24.87       27.86      1.76 o 
   8  -2   7       15.11       23.88      1.84 o 
   9  -2   7       80.17       85.78      2.96 o 
  10  -2   7       69.88       89.79      3.12 o 
  11  -2   7       76.13       81.80      4.53 o 
 -11  -1   7       26.93       19.12      2.40 o 
 -10  -1   7        0.16        2.27      1.60 o 
  -9  -1   7       55.11       58.88      2.96 o 
  -8  -1   7      199.96      212.09      4.65 o 
  -7  -1   7        1.08        0.57      1.12 o 
  -6  -1   7      966.43      989.00     10.74 o 
  -5  -1   7     3252.80     3254.19     27.48 o 
  -4  -1   7      106.45      105.44      1.79 o 
  -3  -1   7        5.02        3.92      0.60 o 
  -2  -1   7       15.78       20.95      0.95 o 
  -1  -1   7     4557.37     4582.24     29.13 o 
   0  -1   7      174.91      148.53      1.91 o 
   1  -1   7     1433.11     1464.81     14.16 o 
   2  -1   7      676.33      698.05      6.94 o 
   3  -1   7        7.62        7.67      0.92 o 
   4  -1   7      463.15      444.24      5.42 o 
   5  -1   7      102.29       92.07      2.39 o 
   6  -1   7       84.31      100.19      3.74 o 
   7  -1   7      272.60      270.89      4.64 o 
   8  -1   7      192.89      196.39      4.08 o 
   9  -1   7       60.04       54.16      3.40 o 
  10  -1   7        7.68        8.31      1.60 o 
 -11   0   7       21.42       30.26      2.80 o 
 -10   0   7       39.56       35.11      2.71 o 
  -9   0   7       62.42       57.06      2.80 o 
  -8   0   7        2.40        3.97      1.44 o 
  -7   0   7      246.96      244.21      6.12 o 
  -6   0   7        3.06        4.53      1.12 o 
  -5   0   7      435.08      421.80      5.93 o 
  -4   0   7      671.34      633.03      5.47 o 
  -3   0   7     1034.56     1030.62      7.94 o 
  -2   0   7     2160.07     2168.25     17.36 o 
  -1   0   7     2922.46     3092.00     20.32 o 
   0   0   7      204.28      215.65      2.62 o 
   1   0   7      763.40      728.52      7.06 o 
   2   0   7      371.72      329.94      3.43 o 
   3   0   7     1360.12     1375.25     30.14 o 
   4   0   7      114.17      110.72      2.64 o 
   5   0   7      528.48      541.53      6.72 o 
   6   0   7      871.14      830.01      9.29 o 
   7   0   7      205.89      216.59      5.10 o 
   8   0   7       10.13       12.93      1.68 o 
   9   0   7      196.01      198.61      4.49 o 
  10   0   7      240.78      242.81      5.13 o 
 -11   1   7       74.08       79.38      3.60 o 
 -10   1   7       19.86       15.16      2.16 o 
  -9   1   7        7.98        8.51      1.76 o 
  -8   1   7       99.75      109.11      3.52 o 
  -7   1   7      300.32      287.59      9.97 o 
  -6   1   7       16.38       19.43      1.76 o 
  -5   1   7       79.97       76.32      2.56 o 
  -4   1   7       22.11       21.27      2.83 o 
  -3   1   7     1434.09     1403.00     10.42 o 
  -2   1   7      154.77      137.38      2.20 o 
  -1   1   7     2794.34     2934.85     19.70 o 
   0   1   7     3479.99     3412.01     22.65 o 
   1   1   7     1403.83     1326.17      9.99 o 
   2   1   7      710.47      690.28      6.80 o 
   3   1   7      527.71      494.21     10.41 o 
   4   1   7     2711.70     2757.21     23.55 o 
   5   1   7      621.55      673.55      8.01 o 
   6   1   7       16.19       12.98      1.60 o 
   7   1   7       27.83       33.77      4.31 o 
   8   1   7      166.89      175.16     10.42 o 
   9   1   7      643.26      667.23     13.03 o 
  10   1   7        3.31        4.14      1.81 o 
 -10   2   7       13.33       11.02      1.92 o 
  -9   2   7      285.59      335.69      6.49 o 
  -8   2   7       23.17       20.74      3.06 o 
  -7   2   7       97.22      110.68      8.38 o 
  -6   2   7      376.73      385.21      6.09 o 
  -5   2   7      141.73      150.16      3.63 o 
  -4   2   7      147.28      152.42      3.44 o 
  -3   2   7       59.11       55.19      1.59 o 
  -2   2   7     1498.65     1514.72     11.39 o 
  -1   2   7      725.63      697.54      6.26 o 
   0   2   7        0.73        2.13      1.31 o 
   1   2   7      176.41      175.91      3.19 o 
   2   2   7     1878.12     1787.59     28.52 o 
   3   2   7     1517.55     1498.99     14.10 o 
   4   2   7        0.71        2.38      1.12 o 
   5   2   7      528.74      524.79      7.04 o 
   6   2   7      105.72      115.87      3.28 o 
   7   2   7       54.75       69.34      2.88 o 
   8   2   7       46.62       57.78      2.96 o 
   9   2   7        0.66        5.66      1.76 o 
 -10   3   7        0.69       -0.91      1.68 o 
  -9   3   7        0.09        1.02      1.60 o 
  -8   3   7       65.33       56.29      2.88 o 
  -7   3   7      297.93      319.25     10.08 o 
  -6   3   7       83.47       64.32      2.95 o 
  -5   3   7       31.45       24.10      2.15 o 
  -4   3   7      919.87      944.18     10.74 o 
  -3   3   7      274.89      259.40      3.43 o 
  -2   3   7       74.46       76.81      3.53 o 
  -1   3   7       27.44       34.73      1.53 o 
   0   3   7      582.06      560.02      5.66 o 
   1   3   7     1021.34      979.17      8.41 o 
   2   3   7     1437.40     1383.82     11.07 o 
   3   3   7      150.80      141.25      3.40 o 
   4   3   7      157.73      164.59      8.95 o 
   5   3   7       54.06       62.17      2.64 o 
   6   3   7       44.07       45.28      3.97 o 
   7   3   7        3.74        4.62      1.58 o 
   8   3   7      329.98      351.78     13.94 o 
   9   3   7      228.68      236.98      5.44 o 
  -9   4   7      151.63      132.83      4.76 o 
  -8   4   7       99.16      110.04      6.80 o 
  -7   4   7        2.66        1.13      1.93 o 
  -6   4   7       68.05       45.32      2.72 o 
  -5   4   7       21.03       24.90      2.08 o 
  -4   4   7      309.79      288.85      5.37 o 
  -3   4   7       33.52       26.97      2.08 o 
  -2   4   7      126.30      130.30      3.97 o 
  -1   4   7       20.36       21.18      1.84 o 
   0   4   7      103.48       91.43      3.17 o 
   1   4   7       67.50       76.66      2.64 o 
   2   4   7      106.60      115.38      3.28 o 
   3   4   7      340.75      330.28      4.53 o 
   4   4   7      964.29     1013.72     22.32 o 
   5   4   7       52.69       57.91      4.53 o 
   6   4   7       25.11       25.96      2.32 o 
   7   4   7      410.47      433.94      7.28 o 
   8   4   7        9.72        6.91      1.84 o 
  -9   5   7       55.97       50.79      3.44 o 
  -8   5   7       74.06       92.63      5.10 o 
  -7   5   7       25.83       23.93      2.40 o 
  -6   5   7      250.16      258.94     11.33 o 
  -5   5   7        1.65        3.37      2.27 o 
  -4   5   7       22.51       12.21      1.84 o 
  -3   5   7       77.76       85.76      5.89 o 
  -2   5   7      886.22      878.66     10.74 o 
  -1   5   7     1064.69     1058.26     12.10 o 
   0   5   7      180.62      163.17      4.17 o 
   1   5   7     1139.36     1124.94     12.58 o 
   2   5   7        2.17        1.81      1.28 o 
   3   5   7      182.36      171.07      6.12 o 
   4   5   7        0.15       -1.36      1.81 o 
   5   5   7      606.56      622.39     12.12 o 
   6   5   7      567.67      601.95      8.96 o 
   7   5   7        2.45        4.61      1.74 o 
  -8   6   7        1.34        2.11      1.84 o 
  -7   6   7       16.63       17.20      2.24 o 
  -6   6   7        2.03       -0.19      1.35 o 
  -5   6   7      154.92      151.97      4.49 o 
  -4   6   7      220.38      218.84      8.50 o 
  -3   6   7       34.12       28.29      2.32 o 
  -2   6   7       30.44       29.83      3.97 o 
  -1   6   7      389.58      431.66      9.74 o 
   0   6   7      404.17      424.08     10.08 o 
   1   6   7      178.81      177.05      4.56 o 
   2   6   7       26.02       37.92      3.40 o 
   3   6   7       15.05       17.43      2.15 o 
   4   6   7       11.49       13.82      2.72 o 
   5   6   7      370.00      369.57      9.29 o 
   6   6   7        0.68        2.49      1.76 o 
  -6   7   7      251.49      273.82      6.33 o 
  -5   7   7        2.99        3.42      1.93 o 
  -4   7   7       13.65       17.89      4.53 o 
  -3   7   7       63.07       64.69      3.20 o 
  -2   7   7       17.60       20.44      2.61 o 
  -1   7   7      210.43      208.45      5.89 o 
   0   7   7      104.04       98.51      5.32 o 
   1   7   7       31.54       38.73      2.72 o 
   2   7   7       68.41       69.15      4.08 o 
   3   7   7      302.24      308.32      6.33 o 
   4   7   7        4.80        7.93      2.72 o 
  -4   8   7       10.70       14.71      2.32 o 
  -3   8   7       38.08       34.02      2.87 o 
  -2   8   7       10.08       11.62      2.16 o 
  -1   8   7       64.77       71.24      3.44 o 
   0   8   7        1.25        3.29      1.76 o 
   1   8   7      140.77      151.85      4.65 o 
   2   8   7      215.89      226.08      5.77 o 
  -1 -13   8       25.75       30.16      2.61 o 
   0 -13   8       48.50       57.11      3.16 o 
   1 -13   8       30.08       39.43      2.83 o 
   2 -13   8      154.05      141.19      4.08 o 
   3 -13   8       21.49       24.17      2.34 o 
  -4 -12   8       45.25       41.48      2.80 o 
  -3 -12   8      107.22      106.39      3.74 o 
  -2 -12   8        3.61        2.92      1.93 o 
  -1 -12   8      207.28      221.77      6.68 o 
   0 -12   8      208.34      225.18      5.06 o 
   1 -12   8      139.45      133.32      3.81 o 
   2 -12   8       58.96       59.44      3.29 o 
   3 -12   8      199.88      212.82     11.33 o 
   4 -12   8      513.38      496.46     12.24 o 
   5 -12   8       31.16       20.17      3.63 o 
   6 -12   8       54.72       40.56      4.31 o 
  -5 -11   8       35.53       42.60      3.85 o 
  -4 -11   8       14.58       19.49      2.08 o 
  -3 -11   8       41.59       43.13      2.55 o 
  -2 -11   8       97.74      102.00      7.25 o 
  -1 -11   8       57.11       67.55      2.94 o 
   0 -11   8       71.93       69.05      5.21 o 
   1 -11   8      363.35      369.66      6.04 o 
   2 -11   8      330.48      314.45     10.20 o 
   3 -11   8      105.71       94.35      2.95 o 
   4 -11   8        0.82       -0.91      2.04 o 
   5 -11   8      118.94      143.21      6.57 o 
   6 -11   8      114.07      122.59      6.34 o 
   7 -11   8       68.75       87.24      5.66 o 
  -7 -10   8      253.16      279.39      8.38 o 
  -6 -10   8      108.00      109.44      5.21 o 
  -5 -10   8      133.75      142.75      5.44 o 
  -4 -10   8      217.14      234.98      4.81 o 
  -3 -10   8        1.58        2.35      1.35 o 
  -2 -10   8       24.93       17.90      1.74 o 
  -1 -10   8      101.21      117.43      3.32 o 
   0 -10   8      509.08      558.69      7.45 o 
   1 -10   8      689.52      704.04      8.49 o 
   2 -10   8      189.38      193.34      6.46 o 
   3 -10   8      792.44      827.50      9.36 o 
   4 -10   8        1.55        0.23      2.27 o 
   5 -10   8      260.40      275.08      8.38 o 
   6 -10   8      114.49      129.84      6.12 o 
   7 -10   8      191.98      195.55      7.25 o 
   8 -10   8      175.32      161.56      6.80 o 
  -8  -9   8       19.81       28.55      3.40 o 
  -7  -9   8        1.75        3.17      2.27 o 
  -6  -9   8      120.21      114.66      4.99 o 
  -5  -9   8      386.19      404.92      9.06 o 
  -4  -9   8      329.98      344.28      8.72 o 
  -3  -9   8       24.17       23.71      1.84 o 
  -2  -9   8      386.08      375.39      5.58 o 
  -1  -9   8        2.08        4.20      1.19 o 
   0  -9   8      141.24      149.46      3.26 o 
   1  -9   8        0.01        0.51      0.96 o 
   2  -9   8       51.96       61.09      2.13 o 
   3  -9   8      190.45      175.11      2.83 o 
   4  -9   8      909.04      956.71     11.18 o 
   5  -9   8       23.75       25.02      2.16 o 
   6  -9   8       57.56       65.96      4.87 o 
   7  -9   8      358.81      371.84     10.65 o 
   8  -9   8        7.13        9.54      1.74 o 
   9  -9   8        0.10       -0.73      1.52 o 
  -8  -8   8       22.33       28.32      3.40 o 
  -7  -8   8      173.77      192.38      6.57 o 
  -6  -8   8      138.64      155.67      5.66 o 
  -5  -8   8        3.65        4.08      1.81 o 
  -4  -8   8       34.87       36.98      3.40 o 
  -3  -8   8      252.99      278.39      4.56 o 
  -2  -8   8     1276.18     1299.44     12.63 o 
  -1  -8   8        1.61        2.61      2.38 o 
   0  -8   8      154.39      176.89      3.31 o 
   1  -8   8       94.05      102.17      2.72 o 
   2  -8   8       46.94       50.21      2.33 o 
   3  -8   8      676.05      647.91      8.22 o 
   4  -8   8       10.14       12.12      1.60 o 
   5  -8   8      847.77      811.08      9.74 o 
   6  -8   8       27.98       35.22      2.39 o 
   7  -8   8        2.82        4.41      1.52 o 
   8  -8   8       24.78       25.21      2.38 o 
   9  -8   8      504.22      473.43      7.42 o 
  -9  -7   8       44.87       48.04      4.31 o 
  -8  -7   8      122.79      121.45      5.44 o 
  -7  -7   8      201.50      190.79      6.34 o 
  -6  -7   8      206.69      166.55      5.66 o 
  -5  -7   8       42.23       49.40      3.17 o 
  -4  -7   8      149.49      149.10      3.20 o 
  -3  -7   8      717.26      685.35      7.69 o 
  -2  -7   8       27.45       26.21      1.58 o 
  -1  -7   8      622.68      669.58      7.29 o 
   0  -7   8      742.43      803.35      6.79 o 
   1  -7   8       49.53       45.95      1.30 o 
   2  -7   8     1339.96     1378.49     20.05 o 
   3  -7   8       11.69        8.18      1.44 o 
   4  -7   8     1170.71     1139.59     12.15 o 
   5  -7   8     1643.53     1653.96     16.23 o 
   6  -7   8       65.35       70.12      2.87 o 
   7  -7   8       95.84       84.25      3.19 o 
   8  -7   8        3.32        9.40      2.04 o 
   9  -7   8       45.47       42.53      2.64 o 
  10  -7   8       63.43       70.38      3.29 o 
 -10  -6   8       31.84       24.02      3.63 o 
  -9  -6   8       95.77       85.88      4.99 o 
  -8  -6   8        2.13        2.27      2.04 o 
  -7  -6   8      358.29      362.77      8.61 o 
  -6  -6   8      319.75      352.80      8.16 o 
  -5  -6   8       31.33       42.37      2.95 o 
  -4  -6   8       92.95       69.62      2.16 o 
  -3  -6   8      337.54      320.40      4.49 o 
  -2  -6   8      826.30      806.95      8.22 o 
  -1  -6   8     2420.40     2459.56     16.89 o 
   0  -6   8      222.55      193.93      2.50 o 
   1  -6   8      229.35      226.73      4.00 o 
   2  -6   8      898.21      896.42      9.67 o 
   3  -6   8       69.55       65.56      2.39 o 
   4  -6   8      301.91      271.56      4.64 o 
   5  -6   8        5.86        6.04      1.28 o 
   6  -6   8      245.46      271.31      5.03 o 
   7  -6   8     1321.44     1335.71     13.99 o 
   8  -6   8        1.26        0.84      2.72 o 
   9  -6   8      227.69      200.06     11.78 o 
  10  -6   8      146.29      165.54      4.48 o 
 -10  -5   8      137.40      139.56      4.56 o 
  -9  -5   8      112.96      113.71      6.23 o 
  -8  -5   8      412.64      442.63     13.14 o 
  -7  -5   8      641.12      622.17      8.41 o 
  -6  -5   8      288.84      276.40      7.02 o 
  -5  -5   8      214.00      214.07      4.01 o 
  -4  -5   8      627.06      571.09      5.34 o 
  -3  -5   8      918.20      934.93      9.13 o 
  -2  -5   8      224.02      262.72      3.04 o 
  -1  -5   8      174.27      165.13      2.27 o 
   0  -5   8      276.91      223.91      3.04 o 
   1  -5   8     2337.68     2303.72     20.01 o 
   2  -5   8       32.68       27.79      3.51 o 
   3  -5   8      480.43      440.03      5.92 o 
   4  -5   8       68.48       77.95      3.85 o 
   5  -5   8       45.60       39.03      2.23 o 
   6  -5   8      756.72      693.83      8.56 o 
   7  -5   8        3.24        1.70      1.28 o 
   8  -5   8      396.44      403.56     11.56 o 
   9  -5   8      121.04      127.75      3.84 o 
  10  -5   8        0.37       -1.28      1.42 o 
 -10  -4   8       10.61       17.54      2.32 o 
  -9  -4   8      605.24      626.17     18.24 o 
  -8  -4   8      389.85      392.45     12.80 o 
  -7  -4   8       91.54       98.11      3.29 o 
  -6  -4   8      248.83      262.56      6.12 o 
  -5  -4   8     1879.10     1887.36     23.57 o 
  -4  -4   8      582.59      599.98      5.32 o 
  -3  -4   8       40.23       33.10      1.41 o 
  -2  -4   8       31.49       41.33      1.30 o 
  -1  -4   8     3361.68     3453.90     22.57 o 
   0  -4   8      639.53      616.27      5.06 o 
   1  -4   8      104.23      106.67      2.48 o 
   2  -4   8      964.88      936.35      9.68 o 
   3  -4   8     2021.43     2104.67     46.00 o 
   4  -4   8       61.63       57.30      2.29 o 
   5  -4   8      729.14      770.60      6.52 o 
   6  -4   8      293.23      269.62      3.38 o 
   7  -4   8      120.31      136.84      3.63 o 
   8  -4   8      477.77      453.31      6.91 o 
   9  -4   8        1.57        5.23      1.66 o 
  10  -4   8      221.64      228.04      6.68 o 
 -10  -3   8       97.63       85.22      3.69 o 
  -9  -3   8       15.59       13.97      2.00 o 
  -8  -3   8       26.81       27.88      2.24 o 
  -7  -3   8      321.95      314.65      5.45 o 
  -6  -3   8      712.54      724.58      8.73 o 
  -5  -3   8      647.32      674.20      7.93 o 
  -4  -3   8      401.99      394.80      4.00 o 
  -3  -3   8     1479.56     1418.75      8.86 o 
  -2  -3   8       82.39       71.15      1.90 o 
  -1  -3   8      229.82      242.91      2.73 o 
   0  -3   8        9.89       12.91      0.70 o 
   1  -3   8     3085.92     3072.07     17.25 o 
   2  -3   8      779.76      786.84      8.49 o 
   3  -3   8      583.89      544.28      6.72 o 
   4  -3   8      491.34      523.32      6.72 o 
   5  -3   8     1323.35     1308.51     12.75 o 
   6  -3   8      133.48      141.10      2.53 o 
   7  -3   8       15.80       19.31      1.33 o 
   8  -3   8       27.46       30.96      1.67 o 
   9  -3   8        1.26        2.15      1.25 o 
  10  -3   8      394.44      382.03      6.15 o 
 -10  -2   8      124.84      124.17      7.59 o 
  -9  -2   8       73.09       71.44      3.51 o 
  -8  -2   8       81.45       77.55      2.96 o 
  -7  -2   8      379.70      376.83      6.09 o 
  -6  -2   8       39.59       38.36      2.16 o 
  -5  -2   8     4175.51     4243.10     35.01 o 
  -4  -2   8     1297.70     1262.66      9.42 o 
  -3  -2   8     1948.77     1936.27     17.88 o 
  -2  -2   8      203.87      191.37      2.09 o 
  -1  -2   8       13.88       15.16      0.70 o 
   0  -2   8      816.80      756.01      6.11 o 
   1  -2   8       86.20       99.40      1.69 o 
   2  -2   8       19.37       22.17      1.27 o 
   3  -2   8      278.75      267.55      3.13 o 
   4  -2   8      388.49      403.52      4.23 o 
   5  -2   8       91.09       93.45      2.10 o 
   6  -2   8        0.38       -0.38      0.92 o 
   7  -2   8      891.19      939.00     10.06 o 
   8  -2   8        7.28        9.34      1.42 o 
   9  -2   8        1.05        1.70      1.28 o 
  10  -2   8        9.40       13.91      1.84 o 
 -10  -1   8       57.38       57.20      4.31 o 
  -9  -1   8      428.00      439.90      8.27 o 
  -8  -1   8       10.20        6.16      1.52 o 
  -7  -1   8       60.87       57.28      2.64 o 
  -6  -1   8       11.49       13.05      1.44 o 
  -5  -1   8      882.94      875.49      9.61 o 
  -4  -1   8      127.10      138.52      3.78 o 
  -3  -1   8     1659.92     1566.89     11.27 o 
  -2  -1   8     1253.64     1183.08     10.10 o 
  -1  -1   8     1606.19     1538.74     10.90 o 
   0  -1   8       15.43       27.55      1.09 o 
   1  -1   8      113.76       93.12      2.06 o 
   2  -1   8      933.95      919.15      8.87 o 
   3  -1   8       16.66       11.41      1.09 o 
   4  -1   8       18.55       14.87      1.93 o 
   5  -1   8       60.55       65.61      2.23 o 
   6  -1   8      193.14      202.00      3.90 o 
   7  -1   8       23.81       31.06      2.00 o 
   8  -1   8        8.40        6.80      2.61 o 
   9  -1   8      193.37      202.51      4.48 o 
  10  -1   8        7.63        6.68      1.68 o 
 -10   0   8       30.63       31.50      2.64 o 
  -9   0   8       83.56       90.59      3.60 o 
  -8   0   8      478.41      477.56      7.37 o 
  -7   0   8     1336.40     1347.02     25.72 o 
  -6   0   8      114.92      115.70      3.20 o 
  -5   0   8      122.12      115.45      3.04 o 
  -4   0   8       40.44       44.39      3.17 o 
  -3   0   8     1278.31     1282.96      9.65 o 
  -2   0   8      282.68      278.89      4.05 o 
  -1   0   8      355.43      351.91      4.54 o 
   0   0   8     2782.83     2926.01     20.61 o 
   1   0   8       18.65       16.52      1.28 o 
   2   0   8       17.76       12.75      1.19 o 
   3   0   8        0.79        1.07      0.87 o 
   4   0   8      114.83      114.10      2.87 o 
   5   0   8      888.88      869.82      9.52 o 
   6   0   8      335.46      327.27      5.28 o 
   7   0   8       77.91       76.70      2.95 o 
   8   0   8      138.42      135.83      5.78 o 
   9   0   8       46.21       45.11      2.72 o 
  10   0   8       26.76       35.37      3.51 o 
 -10   1   8        4.98        6.91      1.84 o 
  -9   1   8      370.20      336.60      6.57 o 
  -8   1   8      185.05      189.70      4.65 o 
  -7   1   8      108.16      119.68     12.35 o 
  -6   1   8      243.85      232.19      4.72 o 
  -5   1   8     1321.09     1277.08     13.14 o 
  -4   1   8        5.98        8.60      1.36 o 
  -3   1   8      346.44      351.77      3.94 o 
  -2   1   8      495.69      491.97      4.85 o 
  -1   1   8     2358.83     2379.99     16.61 o 
   0   1   8     2077.46     2008.02     15.05 o 
   1   1   8      276.18      275.04      3.44 o 
   2   1   8      657.83      717.55      8.01 o 
   3   1   8       82.04       81.81      2.48 o 
   4   1   8      328.97      330.40      5.21 o 
   5   1   8       72.80       75.15      2.72 o 
   6   1   8       20.27       20.40      1.84 o 
   7   1   8      151.08      143.46      3.76 o 
   8   1   8       44.22       42.16      2.72 o 
   9   1   8       57.69       64.52      4.19 o 
 -10   2   8        2.66        1.65      1.68 o 
  -9   2   8        6.04        3.30      1.81 o 
  -8   2   8      213.14      213.22      4.97 o 
  -7   2   8      445.97      416.25      6.89 o 
  -6   2   8      792.34      776.13     14.73 o 
  -5   2   8      189.33      168.02      3.85 o 
  -4   2   8       53.32       44.14      3.97 o 
  -3   2   8     2256.64     2245.70     16.08 o 
  -2   2   8      743.88      809.40      7.15 o 
  -1   2   8     1012.26      961.78      9.91 o 
   0   2   8       10.34       20.37      2.57 o 
   1   2   8     2209.69     2241.87     16.18 o 
   2   2   8     1974.21     1978.77     17.94 o 
   3   2   8      187.41      188.59      3.85 o 
   4   2   8      309.94      323.12      7.48 o 
   5   2   8       33.76       32.58      3.06 o 
   6   2   8      260.49      277.14      5.29 o 
   7   2   8        0.06        0.11      1.28 o 
   8   2   8        8.11        7.16      1.76 o 
   9   2   8      607.39      643.64      9.37 o 
  -9   3   8        1.65        4.79      1.68 o 
  -8   3   8      114.40      104.75      3.85 o 
  -7   3   8      112.74      132.60      4.01 o 
  -6   3   8        6.07        8.37      1.68 o 
  -5   3   8      511.36      530.80      7.69 o 
  -4   3   8     1340.00     1447.38     16.88 o 
  -3   3   8       89.19      105.13      2.30 o 
  -2   3   8      308.35      303.61      3.96 o 
  -1   3   8      112.49      114.37      2.43 o 
   0   3   8      213.37      210.08      3.35 o 
   1   3   8     2312.84     2291.44     16.83 o 
   2   3   8       58.36       56.25      2.56 o 
   3   3   8     2460.45     2540.08     22.83 o 
   4   3   8       70.64       72.06      4.08 o 
   5   3   8       40.65       40.21      2.56 o 
   6   3   8        9.76        8.80      1.76 o 
   7   3   8       44.57       49.47      5.66 o 
   8   3   8       65.07       70.58      3.36 o 
  -9   4   8       81.74       95.74      4.01 o 
  -8   4   8        9.75        6.48      2.61 o 
  -7   4   8        1.20        2.27      1.52 o 
  -6   4   8      360.86      340.91     14.50 o 
  -5   4   8      496.93      494.66      7.69 o 
  -4   4   8       65.87       59.20      6.12 o 
  -3   4   8      686.78      732.48      7.67 o 
  -2   4   8     1195.78     1181.07     10.10 o 
  -1   4   8      352.27      364.61      4.85 o 
   0   4   8       17.84       21.70      1.48 o 
   1   4   8     1333.08     1329.78     17.27 o 
   2   4   8     1025.30     1011.56     11.36 o 
   3   4   8      519.66      523.37      7.44 o 
   4   4   8       71.51       79.54      3.03 o 
   5   4   8      381.53      349.41      8.84 o 
   6   4   8      134.64      127.45      4.08 o 
   7   4   8      139.64      134.88      4.32 o 
  -8   5   8       71.67       63.24      3.28 o 
  -7   5   8       37.09       40.82      2.96 o 
  -6   5   8       11.30       12.85      2.00 o 
  -5   5   8      123.66      113.59      3.76 o 
  -4   5   8      735.06      715.66      9.85 o 
  -3   5   8      495.23      508.68      7.93 o 
  -2   5   8      164.89      179.64      4.56 o 
  -1   5   8       49.22       54.19      2.88 o 
   0   5   8      379.03      355.33      7.14 o 
   1   5   8      137.76      149.96      4.08 o 
   2   5   8       22.56       17.07      2.61 o 
   3   5   8        0.68        8.06      5.10 o 
   4   5   8       46.56       47.55      2.80 o 
   5   5   8      539.53      582.95      8.72 o 
   6   5   8       63.49       64.36      3.74 o 
  -7   6   8       18.16       16.54      2.32 o 
  -6   6   8      144.01      120.18      4.24 o 
  -5   6   8       66.56       60.64      3.04 o 
  -4   6   8       52.40       43.55      2.96 o 
  -3   6   8        4.68        2.79      1.68 o 
  -2   6   8      279.41      314.52      6.25 o 
  -1   6   8      918.11      915.84     29.80 o 
   0   6   8       83.95      103.77      3.69 o 
   1   6   8       43.22       39.07      2.64 o 
   2   6   8       39.95       36.93      3.85 o 
   3   6   8       99.09      105.68      7.02 o 
   4   6   8      148.34      152.36      4.48 o 
   5   6   8       10.69        9.86      2.00 o 
  -5   7   8        1.24        6.74      2.95 o 
  -4   7   8        5.64        9.85      2.00 o 
  -3   7   8      113.40      122.86      4.33 o 
  -2   7   8      228.44      208.16      7.36 o 
  -1   7   8       26.36       26.63      2.56 o 
   0   7   8       39.31       39.94      2.88 o 
   1   7   8      306.27      278.04     22.89 o 
   2   7   8      157.32      154.08      6.80 o 
   3   7   8        0.19       -0.13      1.52 o 
   0 -13   9      187.15      183.54      6.12 o 
   1 -13   9       26.84       24.67      2.34 o 
   2 -13   9        0.01        1.36      2.49 o 
  -3 -12   9       21.83       20.19      2.23 o 
  -2 -12   9      331.98      347.05      6.29 o 
  -1 -12   9      187.75      187.48      4.57 o 
   0 -12   9       37.89       37.17      2.50 o 
   1 -12   9       13.03       13.28      1.84 o 
   2 -12   9      115.27      123.72      6.12 o 
   3 -12   9      104.89      102.87      5.66 o 
   4 -12   9        4.94        3.63      2.72 o 
   5 -12   9      129.04      136.18      6.80 o 
  -5 -11   9       21.24       14.73      2.95 o 
  -4 -11   9        1.90        0.23      2.04 o 
  -3 -11   9        7.68        8.48      1.58 o 
  -2 -11   9      242.47      239.94      4.84 o 
  -1 -11   9      185.24      174.12      4.19 o 
   0 -11   9      288.32      304.57      5.34 o 
   1 -11   9      591.16      579.42      7.73 o 
   2 -11   9       89.05       98.57      5.44 o 
   3 -11   9       28.89       18.13      3.40 o 
   4 -11   9      265.22      303.86      9.29 o 
   5 -11   9      170.43      165.64      7.02 o 
   6 -11   9       76.09       68.20      4.99 o 
   7 -11   9        9.69        9.52      3.17 o 
  -6 -10   9       27.66       18.35      2.95 o 
  -5 -10   9      346.59      329.69      8.38 o 
  -4 -10   9       59.65       67.52      3.85 o 
  -3 -10   9        0.76        0.92      1.19 o 
  -2 -10   9      113.22      123.40      3.32 o 
  -1 -10   9       28.52       23.07      2.04 o 
   0 -10   9     1811.66     1836.57     17.42 o 
   1 -10   9       15.59       18.32      1.54 o 
   2 -10   9      469.12      451.15     10.42 o 
   3 -10   9      722.18      724.64     14.28 o 
   4 -10   9       10.71        6.12      2.72 o 
   5 -10   9        9.14       10.20      1.90 o 
   6 -10   9      263.99      283.13      8.27 o 
   7 -10   9      244.32      226.95      5.26 o 
   8 -10   9        5.45        7.69      1.84 o 
  -7  -9   9      101.37      103.10      4.99 o 
  -6  -9   9      216.07      205.97      6.57 o 
  -5  -9   9        2.07        1.81      2.04 o 
  -4  -9   9       49.53       40.56      2.95 o 
  -3  -9   9      604.14      629.48      7.83 o 
  -2  -9   9        1.71        0.91      1.09 o 
  -1  -9   9       11.78       10.87      2.49 o 
   0  -9   9       98.43      102.64      2.77 o 
   1  -9   9      439.47      458.25      6.34 o 
   2  -9   9      593.01      601.41     12.01 o 
   3  -9   9      364.25      351.98      6.06 o 
   4  -9   9      574.57      539.98      7.81 o 
   5  -9   9      540.66      554.62      9.86 o 
   6  -9   9      155.29      141.41      4.31 o 
   7  -9   9        0.57        2.04      2.15 o 
   8  -9   9       98.73      102.87      3.74 o 
  -8  -8   9       88.31       99.25      5.21 o 
  -7  -8   9       29.10       31.50      3.40 o 
  -6  -8   9        1.22        1.36      1.81 o 
  -5  -8   9      312.43      286.19      7.02 o 
  -4  -8   9       78.59       79.08      3.63 o 
  -3  -8   9        1.37        0.61      1.03 o 
  -2  -8   9        5.78        5.89      1.09 o 
  -1  -8   9     1147.33     1172.52     11.45 o 
   0  -8   9       83.28       92.13      1.98 o 
   1  -8   9        8.93        9.81      1.93 o 
   2  -8   9      142.12      133.04      3.51 o 
   3  -8   9      137.27      148.01      3.84 o 
   4  -8   9     1023.19     1044.96     11.74 o 
   5  -8   9       65.60       66.92      2.87 o 
   6  -8   9      457.27      430.40      6.87 o 
   7  -8   9       84.64       86.69      4.65 o 
   8  -8   9      113.23      120.62      5.10 o 
   9  -8   9        8.52       13.95      2.00 o 
  -9  -7   9       11.41        9.52      2.49 o 
  -8  -7   9       55.00       58.23      4.08 o 
  -7  -7   9       43.18       34.67      3.40 o 
  -6  -7   9       10.21       14.96      2.49 o 
  -5  -7   9       35.37       21.75      2.49 o 
  -4  -7   9       60.57       71.15      3.40 o 
  -3  -7   9        0.54        1.59      0.96 o 
  -2  -7   9      214.71      231.20      3.81 o 
  -1  -7   9      116.87      131.45      2.33 o 
   0  -7   9      336.54      307.76      3.99 o 
   1  -7   9      181.77      200.17      4.08 o 
   2  -7   9      502.22      498.44      8.27 o 
   3  -7   9     1611.87     1594.74     15.61 o 
   4  -7   9      276.53      269.43      5.44 o 
   5  -7   9      284.01      290.67      5.28 o 
   6  -7   9      222.70      216.35      4.64 o 
   7  -7   9      347.89      334.98      5.90 o 
   8  -7   9       51.33       44.09      2.71 o 
   9  -7   9       52.50       63.29      3.19 o 
  -9  -6   9       25.47       23.11      3.40 o 
  -8  -6   9       76.44       85.88      4.76 o 
  -7  -6   9      117.94      124.40      5.21 o 
  -6  -6   9      304.50      286.19      7.25 o 
  -5  -6   9      232.98      222.51      5.89 o 
  -4  -6   9        4.29        7.48      1.59 o 
  -3  -6   9      496.96      513.80      6.09 o 
  -2  -6   9      349.44      335.65      3.72 o 
  -1  -6   9      214.50      230.14      2.93 o 
   0  -6   9      688.44      692.96      8.05 o 
   1  -6   9       63.25       61.03      3.51 o 
   2  -6   9       59.05       61.66      2.39 o 
   3  -6   9       59.23       68.99      2.61 o 
   4  -6   9       10.07       10.22      1.44 o 
   5  -6   9      547.60      574.91      7.76 o 
   6  -6   9       87.43       91.06      4.53 o 
   7  -6   9      124.17      127.06      3.76 o 
   8  -6   9      751.97      741.73     14.50 o 
   9  -6   9      453.23      468.65      8.84 o 
  10  -6   9       39.29       42.13      2.80 o 
 -10  -5   9        0.48       -1.13      2.27 o 
  -9  -5   9      390.74      389.74      9.97 o 
  -8  -5   9      228.59      241.55      7.48 o 
  -7  -5   9       32.26       21.07      2.95 o 
  -6  -5   9       36.44       34.90      3.17 o 
  -5  -5   9       11.87        9.29      1.81 o 
  -4  -5   9       62.30       62.99      2.95 o 
  -3  -5   9      431.81      434.72      4.51 o 
  -2  -5   9      250.61      286.21      6.15 o 
  -1  -5   9      266.41      303.17      3.33 o 
   0  -5   9      790.36      790.88      6.27 o 
   1  -5   9      144.41      146.43      3.12 o 
   2  -5   9      288.63      322.14      5.05 o 
   3  -5   9      953.38      955.07     10.40 o 
   4  -5   9       48.23       41.77      2.23 o 
   5  -5   9        2.36        5.48      1.28 o 
   6  -5   9      163.95      165.02      4.00 o 
   7  -5   9      503.93      465.99      7.36 o 
   8  -5   9      228.02      253.71      5.28 o 
   9  -5   9      197.07      202.37      4.80 o 
  10  -5   9      308.63      311.78     10.42 o 
 -10  -4   9       27.85       28.55      3.63 o 
  -9  -4   9      230.21      251.06      7.93 o 
  -8  -4   9       38.27       28.55      3.17 o 
  -7  -4   9      770.08      768.15     13.60 o 
  -6  -4   9      511.53      538.61     10.42 o 
  -5  -4   9       11.08        8.16      2.04 o 
  -4  -4   9       77.16       76.04      2.16 o 
  -3  -4   9      109.47      116.06      2.47 o 
  -2  -4   9       14.33       16.11      2.04 o 
  -1  -4   9      132.37      117.23      2.00 o 
   0  -4   9      379.20      381.16      3.65 o 
   1  -4   9       80.33       78.65      2.40 o 
   2  -4   9      162.29      148.51      3.28 o 
   3  -4   9       23.57       22.02      1.60 o 
   4  -4   9        0.97        2.96      1.47 o 
   5  -4   9       36.79       37.89      4.31 o 
   6  -4   9       16.55       14.46      1.68 o 
   7  -4   9      136.92      123.28      3.58 o 
   8  -4   9       24.01       22.52      2.16 o 
   9  -4   9      120.78      116.68      3.84 o 
  10  -4   9      196.28      207.79      7.02 o 
 -10  -3   9        0.68        0.27      1.81 o 
  -9  -3   9      242.56      279.42     15.63 o 
  -8  -3   9       23.96       35.14      2.48 o 
  -7  -3   9      932.08      967.77     14.50 o 
  -6  -3   9      120.25      124.29      3.36 o 
  -5  -3   9     1921.69     1923.17     17.70 o 
  -4  -3   9      626.00      631.87      6.74 o 
  -3  -3   9       23.78       24.50      1.09 o 
  -2  -3   9        2.74        1.96      0.65 o 
  -1  -3   9      371.86      347.04      4.30 o 
   0  -3   9      608.68      635.60      5.43 o 
   1  -3   9       91.27      103.21      2.96 o 
   2  -3   9        9.46       12.17      1.28 o 
   3  -3   9        9.73        6.90      1.19 o 
   4  -3   9     1275.39     1211.26      9.30 o 
   5  -3   9       97.91       98.01      2.05 o 
   6  -3   9      210.84      210.56      3.16 o 
   7  -3   9       19.27       17.57      1.32 o 
   8  -3   9       34.95       39.56      2.18 o 
   9  -3   9        0.42       -1.81      1.81 o 
  10  -3   9       78.72       78.17      4.99 o 
 -10  -2   9       95.36      101.82      3.92 o 
  -9  -2   9       33.20       38.52      5.32 o 
  -8  -2   9      210.17      193.28     12.12 o 
  -7  -2   9        0.83        0.11      1.28 o 
  -6  -2   9       31.21       34.40      2.16 o 
  -5  -2   9     2544.38     2577.96     22.67 o 
  -4  -2   9        4.39        2.14      1.59 o 
  -3  -2   9       51.72       52.43      1.84 o 
  -2  -2   9      195.76      210.51      3.36 o 
  -1  -2   9       59.37       71.15      1.90 o 
   0  -2   9      151.17      156.19      2.58 o 
   1  -2   9       16.89        8.22      0.82 o 
   2  -2   9      188.93      188.20      2.58 o 
   3  -2   9      118.69      112.58      2.66 o 
   4  -2   9       40.84       41.78      1.48 o 
   5  -2   9      776.50      758.97      8.16 o 
   6  -2   9      921.37      903.80      9.55 o 
   7  -2   9      174.97      182.90      3.70 o 
   8  -2   9       18.24       17.60      1.74 o 
   9  -2   9        0.76        1.40      1.35 o 
  10  -2   9       94.50      106.43      3.58 o 
 -10  -1   9       80.59       85.80      6.34 o 
  -9  -1   9        0.60        1.11      2.27 o 
  -8  -1   9       38.05       30.57      2.32 o 
  -7  -1   9      237.75      232.83      4.88 o 
  -6  -1   9      273.53      260.04      4.81 o 
  -5  -1   9        0.10        0.34      1.12 o 
  -4  -1   9      400.56      383.88     12.24 o 
  -3  -1   9     2230.36     2138.95     14.94 o 
  -2  -1   9       26.01       38.53      2.15 o 
  -1  -1   9      623.47      648.85      6.89 o 
   0  -1   9      717.85      726.32      7.53 o 
   1  -1   9        4.09        6.82      1.81 o 
   2  -1   9        9.59        8.05      1.25 o 
   3  -1   9        0.83        3.19      0.92 o 
   4  -1   9      220.04      212.26      3.70 o 
   5  -1   9      313.50      360.29      5.32 o 
   6  -1   9      107.53      112.84      3.10 o 
   7  -1   9      173.79      173.64      5.32 o 
   8  -1   9      164.18      170.20      8.84 o 
   9  -1   9      171.25      196.72      4.48 o 
 -10   0   9       17.87       16.54      2.32 o 
  -9   0   9      367.19      361.68      6.73 o 
  -8   0   9      433.37      457.13      7.37 o 
  -7   0   9        7.23       14.13      2.72 o 
  -6   0   9      334.06      322.46      6.46 o 
  -5   0   9       47.99       54.60      2.40 o 
  -4   0   9      208.02      213.34      4.01 o 
  -3   0   9      427.48      408.86      4.33 o 
  -2   0   9      239.60      206.84      2.91 o 
  -1   0   9      568.41      528.73      7.70 o 
   0   0   9       77.90       81.35      2.24 o 
   1   0   9      582.35      580.51      7.25 o 
   2   0   9       10.17        8.80      1.12 o 
   3   0   9       42.24       44.00      3.06 o 
   4   0   9      112.44      112.32      3.74 o 
   5   0   9       75.65       81.61      4.65 o 
   6   0   9       22.55       26.10      2.00 o 
   7   0   9        4.32       11.18      3.17 o 
   8   0   9       92.77       89.72      3.28 o 
   9   0   9        0.49        0.55      1.52 o 
 -10   1   9       91.55       93.20      3.92 o 
  -9   1   9       16.50       16.48      2.16 o 
  -8   1   9      286.40      287.66      5.77 o 
  -7   1   9      107.92      117.86      3.69 o 
  -6   1   9      210.75      205.41      4.49 o 
  -5   1   9       96.94       93.87      3.74 o 
  -4   1   9      109.94      104.46      2.96 o 
  -3   1   9       14.83       13.69      1.07 o 
  -2   1   9     1303.31     1306.05     10.27 o 
  -1   1   9      438.93      444.52      5.83 o 
   0   1   9      183.92      164.42      5.66 o 
   1   1   9        5.47        4.56      1.12 o 
   2   1   9       62.42       63.64      2.39 o 
   3   1   9        0.78        0.96      1.03 o 
   4   1   9      282.71      274.92      4.80 o 
   5   1   9      195.98      198.22      4.32 o 
   6   1   9       13.51        9.12      1.58 o 
   7   1   9       16.52       22.92      2.08 o 
   8   1   9       45.14       40.11      2.72 o 
  -9   2   9       44.27       45.43      5.21 o 
  -8   2   9      344.70      341.98      9.97 o 
  -7   2   9      409.82      400.37     16.88 o 
  -6   2   9        8.52        9.39      2.61 o 
  -5   2   9        6.62        7.85      1.70 o 
  -4   2   9       67.94       70.76      2.83 o 
  -3   2   9        1.83        1.51      1.10 o 
  -2   2   9       58.41       57.23      1.80 o 
  -1   2   9       85.15       78.67      2.55 o 
   0   2   9      644.40      698.63      9.06 o 
   1   2   9       71.86       87.28      2.83 o 
   2   2   9        4.66        8.38      1.44 o 
   3   2   9       62.22       59.87      2.48 o 
   4   2   9       68.42       63.79      2.72 o 
   5   2   9        3.02        6.34      2.27 o 
   6   2   9       72.72       65.16      2.96 o 
   7   2   9       46.40       43.35      4.99 o 
   8   2   9       11.32       12.35      2.08 o 
  -9   3   9       50.60       47.12      3.20 o 
  -8   3   9       38.07       35.55      3.85 o 
  -7   3   9        0.37       -1.44      1.44 o 
  -6   3   9      248.55      220.94     15.29 o 
  -5   3   9     1530.43     1478.99     19.26 o 
  -4   3   9      159.44      160.93      4.17 o 
  -3   3   9       85.36       67.06      5.10 o 
  -2   3   9      544.63      557.11      5.96 o 
  -1   3   9       45.34       48.21      1.90 o 
   0   3   9      340.12      356.16      5.58 o 
   1   3   9      148.15      153.15      3.67 o 
   2   3   9     1704.41     1778.69     31.16 o 
   3   3   9      224.64      219.16      4.76 o 
   4   3   9        2.73        2.61      1.81 o 
   5   3   9       31.07       34.14      2.40 o 
   6   3   9       46.41       48.80      2.96 o 
   7   3   9       54.41       71.45      3.28 o 
  -8   4   9       44.22       38.57      3.74 o 
  -7   4   9      256.00      242.91      5.77 o 
  -6   4   9      264.10      277.99      5.85 o 
  -5   4   9       31.65       36.39      6.68 o 
  -4   4   9      373.37      353.03      8.84 o 
  -3   4   9      775.76      781.70     10.09 o 
  -2   4   9      177.16      172.16      3.27 o 
  -1   4   9       92.20       85.39      2.46 o 
   0   4   9        2.55        4.46      1.59 o 
   1   4   9      129.31      141.95      3.74 o 
   2   4   9       43.30       52.21      2.72 o 
   3   4   9       10.60        6.57      1.60 o 
   4   4   9      148.67      158.23      4.42 o 
   5   4   9       60.75       52.12      2.96 o 
   6   4   9       68.09       72.28      4.76 o 
  -7   5   9        0.09       -0.78      1.52 o 
  -6   5   9       29.10       41.33      2.96 o 
  -5   5   9      577.61      595.60     20.39 o 
  -4   5   9      262.41      275.20      5.93 o 
  -3   5   9        0.03        0.21      1.52 o 
  -2   5   9       15.31       13.78      1.61 o 
  -1   5   9      788.76      802.05      8.24 o 
   0   5   9      433.04      407.32     12.58 o 
   1   5   9        6.39       10.90      1.68 o 
   2   5   9        2.30       -0.63      1.35 o 
   3   5   9        6.18        8.89      2.49 o 
   4   5   9       36.40       33.74      2.64 o 
   5   5   9        0.27        1.91      1.68 o 
  -5   6   9       10.67       17.12      2.39 o 
  -4   6   9       15.05        9.83      2.27 o 
  -3   6   9       92.39       85.13      3.69 o 
  -2   6   9      415.39      436.38      5.86 o 
  -1   6   9      160.63      168.66      5.66 o 
   0   6   9      248.22      256.30      5.42 o 
   1   6   9      538.82      555.83      8.29 o 
   2   6   9       27.97       28.52      2.48 o 
   3   6   9       28.58       31.96      2.64 o 
  -2   7   9       32.23       32.07      2.88 o 
  -1   7   9      208.88      203.93      4.90 o 
   0   7   9       93.02       97.80      3.74 o 
  -3 -12  10      351.22      367.91      6.68 o 
  -2 -12  10      350.59      357.49      6.25 o 
  -1 -12  10       26.32       33.77      3.51 o 
   0 -12  10      456.14      490.80     11.78 o 
   1 -12  10      496.12      553.57     12.92 o 
   2 -12  10      204.59      219.34      8.16 o 
   3 -12  10        2.98        0.23      2.72 o 
   4 -12  10      116.71      114.88      6.34 o 
   5 -12  10      160.04      174.70      7.48 o 
  -5 -11  10       48.72       42.37      3.85 o 
  -4 -11  10      135.20      126.21      5.21 o 
  -3 -11  10       59.54       49.26      2.61 o 
  -2 -11  10        0.49       -0.61      1.35 o 
  -1 -11  10      325.12      343.62      8.27 o 
   0 -11  10      433.17      450.01     10.88 o 
   1 -11  10       36.30       39.65      3.85 o 
   2 -11  10      168.75      175.38      7.02 o 
   3 -11  10      697.51      732.80     14.96 o 
   4 -11  10      143.27      146.61      6.57 o 
   5 -11  10       32.17       22.43      3.85 o 
   6 -11  10       14.31       13.82      3.40 o 
  -6 -10  10      205.68      207.33      6.80 o 
  -5 -10  10       93.04       91.54      4.53 o 
  -4 -10  10       58.37       64.13      3.85 o 
  -3 -10  10      236.07      233.54      7.02 o 
  -2 -10  10      120.09      122.93      4.65 o 
  -1 -10  10       63.20       60.81      2.55 o 
   0 -10  10       55.88       62.99      4.53 o 
   1 -10  10      697.64      691.56     13.60 o 
   2 -10  10      287.83      285.73      8.38 o 
   3 -10  10       12.48       14.68      2.00 o 
   4 -10  10       53.94       51.53      2.96 o 
   5 -10  10      283.64      272.12      5.67 o 
   6 -10  10      283.18      304.33     15.86 o 
   7 -10  10       42.19       34.83      2.71 o 
  -7  -9  10        8.40        9.29      2.72 o 
  -6  -9  10       15.25       15.41      2.49 o 
  -5  -9  10       88.17      100.38      4.53 o 
  -4  -9  10      222.07      200.99      5.66 o 
  -3  -9  10       13.94       18.81      1.74 o 
  -2  -9  10       11.40        8.61      1.42 o 
  -1  -9  10        1.31        1.04      1.13 o 
   0  -9  10      633.19      677.51     12.69 o 
   1  -9  10     1743.72     1743.58     17.28 o 
   2  -9  10      123.07      113.83      3.60 o 
   3  -9  10      235.87      225.30      4.87 o 
   4  -9  10      775.96      713.10     11.10 o 
   5  -9  10     1149.07     1109.27     12.86 o 
   6  -9  10       57.03       58.18      3.17 o 
   7  -9  10      106.52      102.41      3.74 o 
   8  -9  10       63.58       74.54      3.51 o 
  -8  -8  10        0.27       -1.59      2.04 o 
  -7  -8  10       11.83       10.65      2.49 o 
  -6  -8  10      214.17      217.08      6.57 o 
  -5  -8  10       47.09       54.38      3.40 o 
  -4  -8  10        2.96        1.81      1.59 o 
  -3  -8  10       53.78       50.35      2.27 o 
  -2  -8  10      881.79      897.99      9.55 o 
  -1  -8  10      752.98      743.76      8.11 o 
   0  -8  10       59.70       46.70      2.40 o 
   1  -8  10      199.48      206.99      4.40 o 
   2  -8  10      322.22      323.90      5.51 o 
   3  -8  10     1178.75     1145.06     19.83 o 
   4  -8  10       64.44       63.14      3.40 o 
   5  -8  10      145.47      137.60      4.00 o 
   6  -8  10      999.30      970.54     11.60 o 
   7  -8  10      256.17      268.89      7.25 o 
   8  -8  10       81.29       97.36      4.19 o 
  -8  -7  10       76.75       77.27      4.76 o 
  -7  -7  10      274.47      250.38      7.48 o 
  -6  -7  10       45.53       35.12      3.17 o 
  -5  -7  10       30.74       28.10      2.72 o 
  -4  -7  10       94.35      107.63      4.08 o 
  -3  -7  10      680.45      679.95     11.10 o 
  -2  -7  10       31.88       25.04      1.47 o 
  -1  -7  10      447.61      427.91      4.43 o 
   0  -7  10     1639.84     1647.33     15.77 o 
   1  -7  10      119.83      117.42      3.19 o 
   2  -7  10      131.13      120.90      3.35 o 
   3  -7  10       67.33       53.40      2.55 o 
   4  -7  10      941.09      920.05     12.35 o 
   5  -7  10      594.94      576.59     18.81 o 
   6  -7  10        1.48       -0.72      1.35 o 
   7  -7  10        4.39        0.81      1.81 o 
   8  -7  10      217.11      223.20      5.19 o 
   9  -7  10       81.48       79.06      3.51 o 
  -9  -6  10      131.44      148.42      6.34 o 
  -8  -6  10        7.40        8.84      2.49 o 
  -7  -6  10       47.19       37.61      3.40 o 
  -6  -6  10       31.40       30.59      2.95 o 
  -5  -6  10       75.97       74.78      3.63 o 
  -4  -6  10      130.76      137.99      4.31 o 
  -3  -6  10       34.51       34.08      1.68 o 
  -2  -6  10      355.63      345.89      3.86 o 
  -1  -6  10      882.10      906.36      7.39 o 
   0  -6  10        8.78       11.31      1.44 o 
   1  -6  10      147.64      157.05      3.44 o 
   2  -6  10     1195.84     1221.05     12.56 o 
   3  -6  10      472.11      469.65     10.42 o 
   4  -6  10      357.16      345.74      5.76 o 
   5  -6  10       66.75       47.71      2.72 o 
   6  -6  10      537.10      523.10      7.60 o 
   7  -6  10      699.85      724.30      9.51 o 
   8  -6  10      502.38      497.31     15.30 o 
   9  -6  10       50.74       59.11      3.28 o 
  -9  -5  10       45.05       38.75      4.08 o 
  -8  -5  10        3.28        4.31      2.27 o 
  -7  -5  10       62.26       72.06      4.31 o 
  -6  -5  10      147.07      162.01      5.44 o 
  -5  -5  10      124.62      109.90      4.31 o 
  -4  -5  10       12.35       14.50      2.04 o 
  -3  -5  10      170.72      167.08      2.53 o 
  -2  -5  10        4.11        4.34      0.76 o 
  -1  -5  10       25.50       21.66      1.13 o 
   0  -5  10      413.85      436.17      5.85 o 
   1  -5  10     1308.56     1343.18     13.21 o 
   2  -5  10     1746.43     1686.51     16.01 o 
   3  -5  10     1044.61     1080.02     11.52 o 
   4  -5  10        7.64        7.00      1.52 o 
   5  -5  10      566.68      516.32      7.35 o 
   6  -5  10      678.96      645.44      8.72 o 
   7  -5  10      358.15      345.33      8.84 o 
   8  -5  10      103.59      102.32      7.70 o 
   9  -5  10      366.02      390.95     16.65 o 
  -9  -4  10       80.11       84.52      4.99 o 
  -8  -4  10      297.75      267.15      7.70 o 
  -7  -4  10       84.43       82.25      4.31 o 
  -6  -4  10       55.53       51.89      3.40 o 
  -5  -4  10       59.34       55.74      3.17 o 
  -4  -4  10      158.39      165.11      3.97 o 
  -3  -4  10      316.84      339.65      3.71 o 
  -2  -4  10        0.07        0.38      0.65 o 
  -1  -4  10      287.50      313.14      3.43 o 
   0  -4  10      102.87      112.35      2.63 o 
   1  -4  10      628.82      593.91      7.20 o 
   2  -4  10       10.60        9.94      2.04 o 
   3  -4  10     1469.27     1566.38     27.87 o 
   4  -4  10     1892.98     1901.07     18.17 o 
   5  -4  10     1351.72     1328.52     15.86 o 
   6  -4  10       93.81       86.99      4.31 o 
   7  -4  10      212.55      217.44      4.87 o 
   8  -4  10      489.96      489.14     15.63 o 
   9  -4  10       60.37       73.64      4.53 o 
  -9  -3  10       61.12       61.41      4.31 o 
  -8  -3  10      128.89      128.02      5.44 o 
  -7  -3  10        0.56       -0.23      1.81 o 
  -6  -3  10      540.34      507.11      9.97 o 
  -5  -3  10        8.30       11.33      2.27 o 
  -4  -3  10       38.43       48.49      2.95 o 
  -3  -3  10      227.76      237.37      3.76 o 
  -2  -3  10      467.05      470.15      4.53 o 
  -1  -3  10      732.35      726.62      6.26 o 
   0  -3  10        2.70        4.66      0.68 o 
   1  -3  10       94.47       93.69      2.64 o 
   2  -3  10      381.91      400.72      5.76 o 
   3  -3  10      111.54      106.55      3.12 o 
   4  -3  10        1.46        0.34      1.28 o 
   5  -3  10      150.46      153.13      3.84 o 
   6  -3  10      854.56      815.50     10.20 o 
   7  -3  10      390.78      403.56      9.29 o 
   8  -3  10       11.77       10.65      2.49 o 
   9  -3  10       40.96       51.66      4.31 o 
  -9  -2  10        0.13        0.23      2.04 o 
  -8  -2  10       36.27       38.52      3.63 o 
  -7  -2  10      270.17      283.47      7.70 o 
  -6  -2  10      319.75      323.12      7.70 o 
  -5  -2  10      249.36      271.91      6.80 o 
  -4  -2  10     2563.97     2572.73     31.72 o 
  -3  -2  10        9.60       13.43      1.28 o 
  -2  -2  10       43.99       59.37      2.00 o 
  -1  -2  10      203.18      214.70      4.99 o 
   0  -2  10     1058.16     1043.83      9.99 o 
   1  -2  10       24.16       21.00      1.47 o 
   2  -2  10        2.56        6.03      0.96 o 
   3  -2  10       21.29       20.26      1.36 o 
   4  -2  10      558.15      563.29     11.33 o 
   5  -2  10      447.92      418.11      8.27 o 
   6  -2  10      277.73      293.48      4.79 o 
   7  -2  10        6.56        6.57      2.49 o 
   8  -2  10      163.60      150.23      5.89 o 
   9  -2  10       74.13       71.60      4.76 o 
  -9  -1  10      197.53      191.02      7.02 o 
  -8  -1  10      149.19      148.87      5.89 o 
  -7  -1  10        6.43        6.80      2.27 o 
  -6  -1  10      315.65      306.35      7.70 o 
  -5  -1  10        2.39        3.63      1.59 o 
  -4  -1  10      788.92      787.41     12.69 o 
  -3  -1  10       23.66       27.22      3.17 o 
  -2  -1  10     1680.79     1715.83     15.30 o 
  -1  -1  10      200.90      198.23      3.44 o 
   0  -1  10      784.38      818.61      8.56 o 
   1  -1  10      617.87      577.47      6.61 o 
   2  -1  10       30.32       26.70      1.58 o 
   3  -1  10      439.69      428.02      5.61 o 
   4  -1  10       82.48       80.44      2.50 o 
   5  -1  10       13.31       11.00      1.70 o 
   6  -1  10       14.37       16.07      1.63 o 
   7  -1  10      107.84       94.42      3.10 o 
   8  -1  10      244.28      237.41      5.21 o 
   9  -1  10        1.43        1.30      1.52 o 
  -9   0  10       40.46       29.65      5.32 o 
  -8   0  10       30.88       30.67      2.56 o 
  -7   0  10      340.44      318.24      8.27 o 
  -6   0  10      204.25      205.75      6.34 o 
  -5   0  10      328.41      317.00      7.70 o 
  -4   0  10       52.32       56.42      3.40 o 
  -3   0  10       86.19       91.74      2.45 o 
  -2   0  10     1195.99     1201.63     11.68 o 
  -1   0  10      394.34      385.57      5.21 o 
   0   0  10      140.27      157.82      3.29 o 
   1   0  10      226.96      220.67      3.90 o 
   2   0  10     1006.83     1030.09     28.78 o 
   3   0  10      237.24      217.23      5.10 o 
   4   0  10      153.82      141.91      3.38 o 
   5   0  10      674.15      680.72      8.38 o 
   6   0  10      316.83      315.42      8.16 o 
   7   0  10      115.62      122.99      3.58 o 
   8   0  10        3.26        2.59      1.52 o 
  -9   1  10        2.67        0.77      1.68 o 
  -8   1  10      454.61      464.39      7.85 o 
  -7   1  10      190.78      202.07     11.67 o 
  -6   1  10       14.22       12.15      1.76 o 
  -5   1  10      202.24      192.15      6.12 o 
  -4   1  10       51.35       69.56      3.85 o 
  -3   1  10      102.92      119.19      4.53 o 
  -2   1  10       14.63       12.32      1.36 o 
  -1   1  10      729.08      722.11      8.24 o 
   0   1  10      716.86      717.43      8.25 o 
   1   1  10       96.60      113.84      3.12 o 
   2   1  10       27.03       25.68      1.84 o 
   3   1  10      203.60      197.57      4.08 o 
   4   1  10      422.60      435.07      6.48 o 
   5   1  10        0.74       -0.56      1.59 o 
   6   1  10       46.62       39.65      3.85 o 
   7   1  10      188.83      192.34      4.64 o 
   8   1  10      110.67      106.92      3.84 o 
  -8   2  10        5.35        5.32      1.76 o 
  -7   2  10        0.69        2.28      1.52 o 
  -6   2  10      450.13      434.67      8.72 o 
  -5   2  10      206.16      212.66      4.99 o 
  -4   2  10       48.65       48.49      3.40 o 
  -3   2  10      440.41      449.33      9.74 o 
  -2   2  10      157.87      172.52      3.74 o 
  -1   2  10       35.63       35.60      2.06 o 
   0   2  10       71.34       69.27      2.64 o 
   1   2  10      771.39      769.05     14.05 o 
   2   2  10      598.92      563.54      7.53 o 
   3   2  10      230.27      229.82      4.72 o 
   4   2  10        1.18        1.81      1.28 o 
   5   2  10        0.51        0.52      1.35 o 
   6   2  10      101.75      107.96      3.67 o 
   7   2  10       35.95       35.82      3.06 o 
  -8   3  10      141.82      173.58      9.74 o 
  -7   3  10       50.02       60.45      4.19 o 
  -6   3  10       18.82       21.90      2.38 o 
  -5   3  10        0.26        0.00      1.44 o 
  -4   3  10      257.86      280.52      7.93 o 
  -3   3  10      214.34      228.63      7.02 o 
  -2   3  10      246.36      238.80      5.78 o 
  -1   3  10      156.50      148.53      3.67 o 
   0   3  10      245.95      249.20      5.78 o 
   1   3  10      100.75      100.71      3.28 o 
   2   3  10       20.38       18.85      2.61 o 
   3   3  10       15.78       19.26      2.00 o 
   4   3  10       12.38       13.70      1.84 o 
   5   3  10       89.61       97.39      3.44 o 
   6   3  10       50.40       57.35      3.40 o 
  -7   4  10        0.13       -0.49      1.52 o 
  -6   4  10       36.21       45.89      3.12 o 
  -5   4  10       85.70       87.88      3.60 o 
  -4   4  10      326.41      327.20      9.06 o 
  -3   4  10        1.71        0.45      2.04 o 
  -2   4  10       50.60       56.74      2.71 o 
  -1   4  10      179.43      198.99      4.45 o 
   0   4  10      563.83      580.59      8.06 o 
   1   4  10        2.65        6.25      1.52 o 
   2   4  10       83.67       82.16      3.20 o 
   3   4  10       98.20      106.00      3.60 o 
   4   4  10       26.11       24.38      2.32 o 
   5   4  10       45.93       35.89      2.64 o 
  -5   5  10       22.09       18.50      2.40 o 
  -4   5  10        3.39        4.76      2.27 o 
  -3   5  10       33.17       22.43      3.40 o 
  -2   5  10      601.62      607.04     13.14 o 
  -1   5  10      187.65      179.88      4.45 o 
   0   5  10      145.31      150.20      4.23 o 
   1   5  10      448.62      468.55      7.51 o 
   2   5  10      110.02      110.85      3.84 o 
   3   5  10       13.14       14.33      3.85 o 
  -3   6  10        2.89        3.63      2.49 o 
  -2   6  10        0.00        1.36      2.27 o 
  -1   6  10      137.10      142.88      4.19 o 
   0   6  10      577.94      632.62     14.05 o 
  -2 -12  11        3.52        6.57      2.72 o 
  -1 -12  11      227.54      232.94      7.93 o 
   0 -12  11      139.92      157.94      6.80 o 
   1 -12  11      132.17      133.46      6.57 o 
   2 -12  11        7.84        9.52      3.17 o 
   3 -12  11       58.43       48.26      4.76 o 
   4 -12  11       51.35       52.12      4.99 o 
  -4 -11  11        0.17       -0.91      1.81 o 
  -3 -11  11        1.08        1.81      1.81 o 
  -2 -11  11      227.17      239.04      9.06 o 
  -1 -11  11       25.81       33.99      3.63 o 
   0 -11  11      232.42      266.25      8.38 o 
   1 -11  11      609.61      630.83     13.37 o 
   2 -11  11      195.48      201.89      7.48 o 
   3 -11  11      240.01      225.69      7.93 o 
   4 -11  11        9.34        7.70      2.72 o 
   5 -11  11      173.29      172.56      9.06 o 
  -5 -10  11       44.34       41.01      3.63 o 
  -4 -10  11      454.04      470.63      9.52 o 
  -3 -10  11      371.47      376.60      7.93 o 
  -2 -10  11       32.90       41.55      2.29 o 
  -1 -10  11       75.54       73.87      4.53 o 
   0 -10  11      229.40      201.67      7.02 o 
   1 -10  11      409.35      439.82     10.42 o 
   2 -10  11       14.26        7.93      1.81 o 
   3 -10  11      205.43      190.16      4.71 o 
   4 -10  11      246.40      246.28      5.35 o 
   5 -10  11      376.11      367.74      6.71 o 
   6 -10  11       24.41       20.42      2.27 o 
   7 -10  11      213.56      222.08      6.46 o 
  -6  -9  11       33.53       33.08      3.40 o 
  -5  -9  11      346.02      341.70      7.93 o 
  -4  -9  11       48.66       55.06      3.40 o 
  -3  -9  11      124.85      132.10      4.31 o 
  -2  -9  11      264.19      284.47      6.46 o 
  -1  -9  11      934.75      948.29     15.86 o 
   0  -9  11       39.37       44.41      3.85 o 
   1  -9  11       85.59       89.48      3.28 o 
   2  -9  11      191.03      167.23      5.66 o 
   3  -9  11      163.59      161.95      4.16 o 
   4  -9  11       85.74       78.88      3.26 o 
   5  -9  11       76.97       71.17      3.20 o 
   6  -9  11       57.92       58.21      3.12 o 
   7  -9  11        5.80        5.80      5.78 o 
  -7  -8  11      170.41      203.71      6.80 o 
  -6  -8  11      142.24      143.43      5.44 o 
  -5  -8  11       90.19       87.69      4.08 o 
  -4  -8  11        2.09        0.00      1.59 o 
  -3  -8  11      306.00      319.27      6.57 o 
  -2  -8  11      972.90     1018.96     10.42 o 
  -1  -8  11      114.02      102.30      3.12 o 
   0  -8  11      212.07      203.77      4.40 o 
   1  -8  11      484.01      482.45      7.04 o 
   2  -8  11       18.76       19.51      1.92 o 
   3  -8  11      516.71      461.14      7.03 o 
   4  -8  11      183.13      162.70      7.93 o 
   5  -8  11      406.55      403.48      6.80 o 
   6  -8  11       78.25       72.65      3.26 o 
   7  -8  11        0.09        2.52      2.49 o 
   8  -8  11       21.16       13.84      2.16 o 
  -8  -7  11       72.34       72.51      4.53 o 
  -7  -7  11       40.82       47.58      3.85 o 
  -6  -7  11       92.79       73.19      4.08 o 
  -5  -7  11       72.41       89.96      4.08 o 
  -4  -7  11       31.23       28.55      2.49 o 
  -3  -7  11      218.67      213.00      4.99 o 
  -2  -7  11       66.01       78.80      1.97 o 
  -1  -7  11      992.36     1036.70     11.05 o 
   0  -7  11     1544.10     1547.11     15.21 o 
   1  -7  11      126.93      114.15      3.36 o 
   2  -7  11      137.19      123.48      4.08 o 
   3  -7  11      403.45      375.07      6.08 o 
   4  -7  11      477.57      428.45      9.97 o 
   5  -7  11      176.09      165.47      4.32 o 
   6  -7  11      118.67       93.45      3.42 o 
   7  -7  11       85.39       92.13      3.52 o 
   8  -7  11       57.64       52.57      3.06 o 
  -8  -6  11      125.74      120.32      5.66 o 
  -7  -6  11       96.58      102.19      4.76 o 
  -6  -6  11      213.38      228.41      6.57 o 
  -5  -6  11      103.45      104.46      4.31 o 
  -4  -6  11       16.58       13.60      2.04 o 
  -3  -6  11      460.31      467.97      5.92 o 
  -2  -6  11      400.43      405.31      7.33 o 
  -1  -6  11       84.16       79.80      3.62 o 
   0  -6  11      355.07      374.12      5.69 o 
   1  -6  11       21.33       18.44      1.93 o 
   2  -6  11     1452.78     1385.30     27.98 o 
   3  -6  11      118.56      103.56      3.19 o 
   4  -6  11      117.52       92.30      3.12 o 
   5  -6  11       10.96       10.74      1.76 o 
   6  -6  11      134.95      131.77      4.00 o 
   7  -6  11      198.70      184.94      4.71 o 
   8  -6  11        0.48        1.78      1.70 o 
  -9  -5  11      138.37      157.03      6.57 o 
  -8  -5  11      189.73      209.14      7.02 o 
  -7  -5  11       13.97       21.07      2.95 o 
  -6  -5  11        2.42        0.68      1.59 o 
  -5  -5  11       20.90       26.51      2.72 o 
  -4  -5  11     1366.51     1364.09     18.58 o 
  -3  -5  11       52.42       50.47      2.95 o 
  -2  -5  11      174.30      160.12      2.53 o 
  -1  -5  11       15.24       15.66      1.77 o 
   0  -5  11      731.54      743.11      8.57 o 
   1  -5  11     1128.70     1113.80     11.69 o 
   2  -5  11       10.08       10.55      1.52 o 
   3  -5  11      141.66      120.88      3.51 o 
   4  -5  11     1536.74     1500.16     15.37 o 
   5  -5  11       59.13       56.96      6.57 o 
   6  -5  11      104.04       89.68      3.44 o 
   7  -5  11       99.85       91.74      3.60 o 
   8  -5  11       95.82       90.37      3.51 o 
   9  -5  11       10.90       12.04      2.16 o 
  -9  -4  11       26.59       24.25      3.40 o 
  -8  -4  11        0.57        0.91      2.04 o 
  -7  -4  11        0.11        0.68      1.81 o 
  -6  -4  11       58.52       73.87      4.08 o 
  -5  -4  11      144.72      138.90      4.76 o 
  -4  -4  11      248.75      259.00      6.12 o 
  -3  -4  11       91.03       87.67      2.83 o 
  -2  -4  11        7.79        4.58      0.82 o 
  -1  -4  11       31.31       33.33      1.32 o 
   0  -4  11      127.77      148.95      2.19 o 
   1  -4  11        8.76        4.19      1.28 o 
   2  -4  11      861.37      907.58     10.25 o 
   3  -4  11      109.80      115.04      3.36 o 
   4  -4  11      426.52      416.88      6.49 o 
   5  -4  11       17.83       15.41      1.76 o 
   6  -4  11      631.10      601.56      8.56 o 
   7  -4  11      542.58      532.53     14.84 o 
   8  -4  11      146.88      157.26      6.34 o 
  -9  -3  11        6.40        5.89      2.49 o 
  -8  -3  11       18.89       15.18      2.72 o 
  -7  -3  11       16.56       16.77      2.72 o 
  -6  -3  11       20.76       19.03      2.49 o 
  -5  -3  11      116.42      107.40      4.31 o 
  -4  -3  11     1095.24     1145.20     16.54 o 
  -3  -3  11       17.74       11.44      1.28 o 
  -2  -3  11      478.59      456.40      8.50 o 
  -1  -3  11      457.98      429.64      4.42 o 
   0  -3  11      243.22      244.14      3.13 o 
   1  -3  11      568.65      609.27      5.56 o 
   2  -3  11       33.21       43.79      2.40 o 
   3  -3  11      282.65      288.99      7.59 o 
   4  -3  11       13.98       17.46      2.04 o 
   5  -3  11      567.29      537.93     10.88 o 
   6  -3  11      630.18      666.41     12.69 o 
   7  -3  11       51.94       57.10      4.31 o 
   8  -3  11      202.67      219.12      7.25 o 
  -9  -2  11       62.41       64.13      4.53 o 
  -8  -2  11      111.02      105.14      5.21 o 
  -7  -2  11       56.29       62.99      4.08 o 
  -6  -2  11       27.29       24.02      2.95 o 
  -5  -2  11       24.35       17.90      2.49 o 
  -4  -2  11       12.54       12.01      2.04 o 
  -3  -2  11      485.57      515.92      6.22 o 
  -2  -2  11        9.73       12.03      1.28 o 
  -1  -2  11      429.11      416.11      5.35 o 
   0  -2  11      966.74      954.93      9.58 o 
   1  -2  11      180.90      182.02      3.26 o 
   2  -2  11       11.94       11.97      1.17 o 
   3  -2  11      195.52      212.63      6.34 o 
   4  -2  11      464.06      428.03      9.29 o 
   5  -2  11      186.24      199.17      6.34 o 
   7  -2  11      212.04      229.54      7.48 o 
   8  -2  11       46.21       49.17      4.31 o 
  -9  -1  11      102.69      105.14      5.44 o 
  -8  -1  11       41.31       32.40      3.63 o 
  -7  -1  11       70.85       81.57      4.53 o 
  -6  -1  11      414.83      390.42      9.06 o 
  -5  -1  11        4.24        4.99      2.04 o 
  -4  -1  11      170.46      165.64      5.44 o 
  -3  -1  11      103.19      104.69      4.08 o 
  -2  -1  11      119.22      111.38      2.72 o 
  -1  -1  11      275.01      282.87      4.40 o 
   0  -1  11        5.86        9.04      1.19 o 
   1  -1  11      161.61      169.36      6.00 o 
   2  -1  11      376.64      382.74      6.23 o 
   3  -1  11       11.03        9.25      1.30 o 
   4  -1  11       62.29       54.93      2.34 o 
   5  -1  11      192.26      201.05      3.97 o 
   6  -1  11      359.42      329.48      5.50 o 
   7  -1  11      101.21       94.26      5.21 o 
   8  -1  11       13.63       17.67      3.17 o 
  -8   0  11      562.74      538.38     12.01 o 
  -7   0  11      250.20      248.57      7.70 o 
  -6   0  11       10.47        8.38      2.27 o 
  -5   0  11        0.57        3.63      1.81 o 
  -4   0  11      681.37      658.70     12.01 o 
  -3   0  11       33.79       27.42      2.72 o 
  -2   0  11       32.55       33.59      1.84 o 
  -1   0  11      127.85      127.82      3.04 o 
   0   0  11       14.75       16.26      1.52 o 
   1   0  11      534.56      565.52      7.70 o 
   2   0  11       33.65       28.05      3.17 o 
   3   0  11      225.24      218.98      4.19 o 
   4   0  11      310.34      307.10      8.38 o 
   5   0  11       45.17       47.44      2.34 o 
   6   0  11       11.31       12.16      2.27 o 
   7   0  11        0.48       -2.04      2.04 o 
  -8   1  11       26.63       16.99      3.17 o 
  -7   1  11       39.35       35.58      3.85 o 
  -6   1  11      597.51      613.39     12.69 o 
  -5   1  11      311.37      282.79      7.70 o 
  -4   1  11      156.10      155.90      5.66 o 
  -3   1  11      238.96      228.86      6.57 o 
  -2   1  11      361.79      363.20      5.42 o 
  -1   1  11       79.82       79.63      2.64 o 
   0   1  11      766.98      774.09      9.05 o 
   1   1  11       25.12       32.75      2.08 o 
   2   1  11      376.93      401.73      8.84 o 
   3   1  11      378.01      397.62      6.15 o 
   4   1  11      107.12       95.62      4.31 o 
   5   1  11        6.88        3.85      1.52 o 
   6   1  11       71.62       77.10      3.03 o 
   7   1  11      153.75      148.25      4.13 o 
  -7   2  11       42.32       37.84      4.08 o 
  -6   2  11      320.76      331.73      9.06 o 
  -5   2  11       22.74       19.71      2.95 o 
  -4   2  11      246.50      261.49      7.48 o 
  -3   2  11      166.58      188.75      6.34 o 
  -2   2  11       87.44       95.34      3.03 o 
  -1   2  11       63.84       65.86      2.71 o 
   0   2  11        8.64       11.33      2.27 o 
   1   2  11        7.01        9.29      1.60 o 
   2   2  11      217.69      239.32      4.81 o 
   3   2  11       91.05       78.46      3.12 o 
   4   2  11       15.47       15.44      2.38 o 
   5   2  11      179.55      181.29      4.55 o 
   6   2  11      219.54      207.20      4.96 o 
  -6   3  11       15.85       16.54      3.17 o 
  -5   3  11       69.20       64.13      4.53 o 
  -4   3  11      491.03      520.26     11.56 o 
  -3   3  11       12.09       16.54      2.72 o 
  -2   3  11       74.80       76.36      4.53 o 
  -1   3  11      186.30      194.68      4.39 o 
   0   3  11       71.68       66.89      3.51 o 
   1   3  11        4.67        5.89      1.60 o 
   2   3  11      346.31      354.36      6.17 o 
   3   3  11      211.74      207.68      4.81 o 
   4   3  11       17.49       20.48      2.16 o 
   5   3  11       23.65       19.21      2.23 o 
  -5   4  11       12.36       11.78      2.95 o 
  -4   4  11        6.10        6.34      2.27 o 
  -3   4  11      294.47      298.20      8.84 o 
  -2   4  11      128.48      153.40      6.34 o 
  -1   4  11        2.58        4.54      1.52 o 
   0   4  11       16.27       12.69      1.84 o 
   1   4  11       37.06       40.98      2.64 o 
   2   4  11       38.64       34.22      2.56 o 
   3   4  11       10.20        9.37      1.92 o 
  -3   5  11        4.98        3.85      2.49 o 
  -2   5  11       28.30       23.57      3.63 o 
  -1   5  11       15.52       15.56      2.06 o 
   0   5  11      120.16      138.80      4.23 o 
  -1 -12  12       27.94       23.57      3.63 o 
   0 -12  12       85.31       77.27      5.21 o 
   1 -12  12      225.93      233.39      8.38 o 
   2 -12  12       62.61       48.94      4.53 o 
  -2 -11  12       47.68       50.08      4.08 o 
  -1 -11  12        3.00       -1.13      2.27 o 
   0 -11  12       53.02       51.44      4.31 o 
   1 -11  12      251.74      237.24      7.93 o 
   2 -11  12       41.42       40.79      4.08 o 
   3 -11  12        0.39       -2.27      2.27 o 
   4 -11  12       71.52       68.66      3.51 o 
  -5 -10  12      180.88      162.47      5.66 o 
  -4 -10  12       86.23       81.57      3.85 o 
  -3 -10  12       21.73       23.79      2.49 o 
  -2 -10  12      283.63      285.05      7.93 o 
  -1 -10  12      345.75      365.72      9.06 o 
   0 -10  12       84.90       89.05      4.76 o 
   1 -10  12        0.03       -2.04      2.04 o 
   2 -10  12      159.40      158.01      4.32 o 
   3 -10  12       63.01       65.63      5.21 o 
   4 -10  12        0.55        2.06      2.61 o 
   5 -10  12       17.99       13.20      2.06 o 
   6 -10  12      243.17      249.80      5.74 o 
  -6  -9  12       85.44       80.67      4.53 o 
  -5  -9  12       58.95       51.66      3.63 o 
  -4  -9  12       54.58       56.87      3.40 o 
  -3  -9  12      634.96      653.27     10.65 o 
  -2  -9  12      131.48      132.33      5.44 o 
  -1  -9  12       46.68       48.94      3.85 o 
   0  -9  12      381.37      370.22      6.15 o 
   1  -9  12      321.43      323.78      5.92 o 
   2  -9  12      302.80      305.11      5.76 o 
   3  -9  12        0.08        0.99      1.59 o 
   4  -9  12      174.11      169.49      4.55 o 
   5  -9  12      164.33      176.47      4.71 o 
   6  -9  12       74.06       72.51      4.87 o 
   7  -9  12        4.32        2.31      1.84 o 
  -6  -8  12       31.49       30.14      3.17 o 
  -5  -8  12       99.71       97.43      4.31 o 
  -4  -8  12       59.04       61.86      3.17 o 
  -3  -8  12       48.25       51.44      2.95 o 
  -2  -8  12        8.29       10.88      2.27 o 
  -1  -8  12      463.09      432.88      6.49 o 
   0  -8  12      429.92      426.16      6.56 o 
   1  -8  12       16.54       14.76      1.84 o 
   2  -8  12      204.56      199.20      5.44 o 
   3  -8  12      467.13      458.40      7.28 o 
   4  -8  12      450.70      451.43      9.52 o 
   5  -8  12       12.89       18.35      2.16 o 
   6  -8  12       29.38       30.64      2.48 o 
   7  -8  12       33.60       35.49      2.71 o 
  -7  -7  12       89.66       87.01      4.53 o 
  -6  -7  12      118.73      130.29      5.21 o 
  -5  -7  12      176.49      161.11      5.21 o 
  -4  -7  12       16.65       14.96      2.04 o 
  -3  -7  12       16.98       25.15      2.27 o 
  -2  -7  12      720.31      742.15      9.29 o 
  -1  -7  12      588.02      588.63      8.04 o 
   0  -7  12        6.20        3.06      1.44 o 
   1  -7  12        1.05        1.44      1.35 o 
   2  -7  12      388.85      374.98      6.15 o 
   3  -7  12      142.57      139.78      3.92 o 
   4  -7  12       31.43       18.32      2.15 o 
   5  -7  12      119.36      109.29     13.03 o 
   6  -7  12        2.60        1.18      1.59 o 
   7  -7  12       31.90       27.39      2.48 o 
  -8  -6  12      172.12      168.81      6.34 o 
  -7  -6  12      199.65      211.18      6.80 o 
  -6  -6  12        4.44        2.27      2.04 o 
  -5  -6  12        0.23       -0.68      1.59 o 
  -4  -6  12       63.94       64.35      3.40 o 
  -3  -6  12      594.37      613.80      9.52 o 
  -2  -6  12      123.00      131.32      2.43 o 
  -1  -6  12        7.77       13.60      1.60 o 
   0  -6  12      343.91      329.06      5.37 o 
   1  -6  12      933.21      874.75     11.56 o 
   2  -6  12       54.26       43.19      2.48 o 
   3  -6  12      284.75      267.65      5.21 o 
   4  -6  12      884.81      850.11     10.56 o 
   5  -6  12       48.72       48.65      2.72 o 
   6  -6  12        4.30        6.69      1.68 o 
   7  -6  12      456.83      390.76      6.96 o 
   8  -6  12       92.92       95.60      7.93 o 
  -8  -5  12        0.37        0.00      2.04 o 
  -7  -5  12        0.23        2.04      2.04 o 
  -6  -5  12       80.41       69.56      3.85 o 
  -5  -5  12      343.80      364.81      8.16 o 
  -4  -5  12      103.63       95.17      3.85 o 
  -3  -5  12       24.66       20.86      1.58 o 
  -2  -5  12      958.67     1024.02      8.40 o 
  -1  -5  12       80.60       90.14      4.31 o 
   0  -5  12       28.87       28.59      3.51 o 
   1  -5  12        0.56        1.78      1.19 o 
   2  -5  12      496.15      432.46      6.56 o 
   3  -5  12      868.68      810.24      9.93 o 
   4  -5  12        0.58       -1.21      1.70 o 
   5  -5  12        0.58       -0.11      1.44 o 
   6  -5  12        1.70        0.62      1.52 o 
   7  -5  12       25.42       21.64      2.32 o 
   8  -5  12        0.60        1.13      1.84 o 
  -8  -4  12      137.58      128.02      5.66 o 
  -7  -4  12       42.21       49.62      3.63 o 
  -6  -4  12      134.13      142.53      5.21 o 
  -5  -4  12       41.59       43.28      3.17 o 
  -4  -4  12     1073.21     1063.17     15.63 o 
  -3  -4  12      836.45      881.66      9.21 o 
  -2  -4  12        6.12        7.65      2.50 o 
  -1  -4  12       11.42        5.89      1.44 o 
   0  -4  12     1131.68     1115.93     11.69 o 
   1  -4  12      163.95      148.92      3.60 o 
   2  -4  12      255.69      245.64      4.80 o 
   3  -4  12      112.37      123.98     10.08 o 
   4  -4  12      135.97      111.80      3.52 o 
   5  -4  12      861.77      796.06     10.25 o 
   6  -4  12      126.55      109.89      7.82 o 
   7  -4  12       22.10       21.75      3.17 o 
   8  -4  12        3.65        1.81      2.27 o 
  -8  -3  12        3.09        2.04      2.27 o 
  -7  -3  12       26.43       22.21      2.95 o 
  -6  -3  12       64.22       64.81      3.85 o 
  -5  -3  12       47.35       57.10      3.40 o 
  -4  -3  12      115.86      123.95      4.53 o 
  -3  -3  12        2.27        0.91      1.59 o 
  -2  -3  12       74.60       75.77      2.95 o 
  -1  -3  12      785.68      825.11      8.61 o 
   0  -3  12      698.14      690.31      7.45 o 
   1  -3  12       72.16       90.86      4.31 o 
   2  -3  12        1.14       -1.36      1.59 o 
   3  -3  12        1.63        3.17      1.81 o 
   4  -3  12      857.11      819.13     14.28 o 
   5  -3  12        1.39        1.13      2.04 o 
   6  -3  12       32.10       19.71      2.95 o 
   7  -3  12      280.25      270.55      8.16 o 
  -8  -2  12       10.14       13.37      2.95 o 
  -7  -2  12       10.41       11.78      2.49 o 
  -6  -2  12       69.18       65.03      3.85 o 
  -5  -2  12        0.78        0.68      1.81 o 
  -4  -2  12        2.49       -0.68      1.59 o 
  -3  -2  12       41.85       41.24      2.95 o 
  -2  -2  12      441.05      451.00      5.93 o 
  -1  -2  12       57.74       55.25      2.29 o 
   0  -2  12       91.60       85.14      2.50 o 
   1  -2  12     1034.13     1036.51     14.05 o 
   2  -2  12      189.88      195.32      6.12 o 
   3  -2  12       87.47       94.26      4.53 o 
   4  -2  12       25.38       22.89      2.95 o 
   5  -2  12      240.25      232.26      7.02 o 
   6  -2  12      873.42      916.11     16.31 o 
   7  -2  12      319.62      340.34      9.29 o 
  -8  -1  12      110.21      110.12      5.44 o 
  -7  -1  12       80.90       74.55      4.53 o 
  -6  -1  12        4.39        1.59      1.81 o 
  -5  -1  12       32.42       31.50      3.17 o 
  -4  -1  12        1.89        0.91      1.81 o 
  -3  -1  12      204.02      201.21      5.66 o 
  -2  -1  12       60.15       57.36      2.24 o 
  -1  -1  12      107.12      110.65      2.87 o 
   0  -1  12      329.64      338.97      5.10 o 
   1  -1  12       74.56       71.12      2.45 o 
   2  -1  12      195.54      196.51      3.86 o 
   3  -1  12      417.47      409.84      5.83 o 
   4  -1  12      569.32      573.73     11.78 o 
   5  -1  12       61.63       70.70      4.53 o 
   6  -1  12       56.21       50.08      4.31 o 
   7  -1  12       91.89      109.44      5.66 o 
  -7   0  12      101.10      102.42      5.21 o 
  -6   0  12        8.57       17.22      2.95 o 
  -5   0  12       13.09       11.33      2.49 o 
  -4   0  12       40.86       37.84      3.40 o 
  -3   0  12       52.78       59.14      3.40 o 
  -2   0  12      133.35      135.84      8.38 o 
  -1   0  12      417.92      415.83      6.01 o 
   0   0  12       62.75       66.68      2.55 o 
   1   0  12        1.39        1.72      1.19 o 
   2   0  12      300.32      292.74      5.00 o 
   3   0  12      496.01      484.97      6.84 o 
   4   0  12      154.69      148.89      3.76 o 
   5   0  12       70.73       80.79      5.44 o 
   6   0  12       87.36       97.66      5.44 o 
  -7   1  12       70.42       89.73      5.21 o 
  -6   1  12      338.68      327.88      9.06 o 
  -5   1  12       28.10       23.34      3.17 o 
  -4   1  12       42.35       53.25      3.63 o 
  -3   1  12       32.01       33.54      3.17 o 
  -2   1  12       63.73       64.35      3.85 o 
  -1   1  12       50.09       42.95      2.24 o 
   0   1  12        1.31        1.66      1.19 o 
   1   1  12      128.38      125.46      3.51 o 
   2   1  12       47.25       45.75      2.55 o 
   3   1  12       85.20       83.53      7.59 o 
   4   1  12       65.94       68.62      2.94 o 
   5   1  12      247.00      251.35      6.34 o 
  -6   2  12       21.73       27.19      3.63 o 
  -5   2  12      206.45      214.81      7.25 o 
  -4   2  12      249.57      210.50      7.02 o 
  -3   2  12        1.27        3.40      2.04 o 
  -2   2  12        0.21       -1.59      1.59 o 
  -1   2  12      292.27      294.16      7.14 o 
   0   2  12       39.64       43.95      2.56 o 
   1   2  12        3.03        5.22      1.52 o 
   2   2  12      459.84      455.99      7.13 o 
   3   2  12      590.88      574.63      8.33 o 
   4   2  12      177.36      170.00      4.48 o 
  -5   3  12       23.56       26.51      3.63 o 
  -4   3  12        2.18        1.13      2.27 o 
  -3   3  12      273.45      279.62      8.38 o 
  -2   3  12      186.28      172.66      6.57 o 
  -1   3  12       48.60       42.22      2.55 o 
   0   3  12        9.16       11.71      1.93 o 
   1   3  12       69.02       75.69      3.20 o 
   2   3  12        3.47        3.69      1.68 o 
   3   3  12       30.30       35.65      2.61 o 
  -2   4  12       20.52       14.96      2.95 o 
  -1   4  12      183.31      210.66      5.44 o 
   0   4  12      170.01      180.68      4.64 o 
  -1 -11  13      272.13      282.56      8.38 o 
   0 -11  13       28.59       23.57      3.40 o 
   1 -11  13      152.20      139.81      6.34 o 
   2 -11  13        0.72        4.31      2.49 o 
   3 -11  13        2.59        3.36      1.84 o 
  -1 -10  13       41.28       32.40      3.63 o 
   0 -10  13        2.83        3.85      2.49 o 
   1 -10  13       16.26       18.98      2.24 o 
   2 -10  13        7.37        2.28      1.68 o 
   3 -10  13       21.55       23.33      2.32 o 
   4 -10  13      129.46      127.24      4.16 o 
   5 -10  13      108.63       84.08      3.51 o 
  -5  -9  13       41.84       58.01      3.63 o 
  -4  -9  13       35.42       42.37      3.17 o 
  -1  -9  13      220.80      218.54      4.81 o 
   0  -9  13      359.34      397.50      6.65 o 
   1  -9  13      286.68      274.00      5.44 o 
   2  -9  13        0.12       -0.95      1.35 o 
   3  -9  13        6.46        6.70      1.68 o 
   4  -9  13       98.20       83.34      3.35 o 
   5  -9  13      319.62      348.91      6.80 o 
   6  -9  13       21.03       13.43      2.24 o 
  -6  -8  13      279.66      287.09      7.70 o 
  -5  -8  13      230.09      236.56      6.34 o 
  -4  -8  13       58.83       56.65      3.17 o 
  -2  -8  13      569.18      542.24     10.42 o 
  -1  -8  13      300.15      295.07      5.37 o 
   0  -8  13       31.26       28.76      2.16 o 
   1  -8  13      137.46      135.49      5.21 o 
   2  -8  13      189.62      205.18      4.72 o 
   3  -8  13      181.14      169.17      4.39 o 
   4  -8  13       28.83       19.56      2.16 o 
   5  -8  13       45.19       47.88      2.96 o 
   6  -8  13       33.08       26.19      2.39 o 
  -6  -7  13       20.52       25.38      2.95 o 
  -5  -7  13      113.60      118.51      4.76 o 
  -4  -7  13      276.83      284.15      6.57 o 
  -3  -7  13      289.44      312.02      7.25 o 
  -2  -7  13      122.62      114.43      4.76 o 
  -1  -7  13       23.34       22.52      2.00 o 
   0  -7  13     1278.63     1214.29     19.15 o 
   1  -7  13      538.33      529.08      7.53 o 
   2  -7  13      273.71      272.93      5.35 o 
   3  -7  13      322.54      324.38      5.99 o 
   4  -7  13       88.29       96.72      3.51 o 
   5  -7  13        3.14       -0.36      2.49 o 
   6  -7  13       57.77       43.63      2.96 o 
   7  -7  13       86.31       68.52      3.60 o 
  -7  -6  13       35.64       32.18      3.40 o 
  -6  -6  13       34.32       35.58      3.40 o 
  -5  -6  13      224.59      255.14      6.80 o 
  -4  -6  13      252.56      261.49      6.34 o 
  -3  -6  13        0.46       -1.09      1.09 o 
  -2  -6  13       61.18       60.73      3.63 o 
  -1  -6  13       88.09       82.48      2.88 o 
   0  -6  13      113.79      104.06      3.29 o 
   1  -6  13        0.70        1.24      1.35 o 
   2  -6  13      566.39      538.14      7.76 o 
   3  -6  13      525.37      514.19      7.69 o 
   4  -6  13      432.97      422.42      7.93 o 
   5  -6  13       17.24       16.91      2.06 o 
   6  -6  13      147.50      109.17      4.00 o 
   7  -6  13       22.08       25.94      2.64 o 
  -7  -5  13       91.56       90.41      4.76 o 
  -6  -5  13       48.99       38.52      3.40 o 
  -5  -5  13      296.99      284.37      7.02 o 
  -4  -5  13       93.40      102.42      4.08 o 
  -3  -5  13     1161.45     1203.43     16.54 o 
  -2  -5  13      537.73      540.42      9.97 o 
  -1  -5  13       13.07       10.11      2.15 o 
   0  -5  13      209.02      198.69      4.24 o 
   1  -5  13      409.80      381.57      6.17 o 
   2  -5  13      615.14      575.83      8.01 o 
   3  -5  13        6.86        5.58      1.60 o 
   4  -5  13        6.76        2.71      1.52 o 
   5  -5  13      466.57      435.29     14.05 o 
   6  -5  13      601.58      571.63      8.72 o 
   7  -5  13       51.06       59.15      3.28 o 
  -7  -4  13      127.59      130.52      5.44 o 
  -6  -4  13       12.37       12.92      2.49 o 
  -5  -4  13      151.82      135.73      4.99 o 
  -4  -4  13      423.61      441.40      8.84 o 
  -3  -4  13      772.51      765.43     12.01 o 
  -2  -4  13       38.65       46.96      2.49 o 
  -1  -4  13      176.41      174.25      5.44 o 
   0  -4  13      983.11      949.96     19.37 o 
   1  -4  13       89.91       76.74      3.04 o 
   2  -4  13       81.02       62.84      2.96 o 
   3  -4  13      582.01      534.88      7.93 o 
   4  -4  13      131.92      133.14      4.01 o 
   5  -4  13       46.30       44.64      4.08 o 
   6  -4  13        6.83        4.99      2.72 o 
   7  -4  13      185.72      189.20      7.02 o 
  -7  -3  13       28.51       22.21      3.17 o 
  -6  -3  13      280.88      270.10      7.48 o 
  -5  -3  13      338.03      348.73      8.16 o 
  -4  -3  13       75.65       72.74      3.85 o 
  -3  -3  13      647.56      630.61     10.88 o 
  -2  -3  13      650.54      679.17      7.76 o 
  -1  -3  13      706.62      718.73      8.03 o 
   0  -3  13        1.52        3.63      2.04 o 
   1  -3  13      578.40      585.74     11.10 o 
   2  -3  13      150.96      145.02      5.66 o 
   3  -3  13       30.39       25.15      2.95 o 
   4  -3  13        2.17       -0.45      2.04 o 
   5  -3  13      103.23       82.71      4.76 o 
   6  -3  13       54.06       46.90      4.31 o 
  -7  -2  13      246.83      254.92      7.70 o 
  -6  -2  13        2.61       -1.13      2.04 o 
  -5  -2  13      262.19      252.42      7.02 o 
  -4  -2  13       24.58       29.00      2.95 o 
  -3  -2  13      135.43      144.79      4.76 o 
  -2  -2  13       50.23       47.60      2.29 o 
  -1  -2  13      231.55      222.13      4.06 o 
   0  -2  13      771.68      790.12      8.68 o 
   1  -2  13      778.47      742.32     12.92 o 
   2  -2  13      369.80      376.37      8.84 o 
   3  -2  13       38.28       43.96      3.85 o 
   4  -2  13       80.69       80.21      4.76 o 
   5  -2  13       61.59       73.64      4.76 o 
   6  -2  13       47.77       38.29      4.08 o 
  -7  -1  13      324.80      358.47      9.52 o 
  -6  -1  13      142.60      128.70      5.44 o 
  -5  -1  13       19.78       21.30      2.72 o 
  -4  -1  13      243.99      219.12      6.57 o 
  -3  -1  13        4.45        3.85      1.81 o 
  -2  -1  13      253.69      239.06      6.34 o 
  -1  -1  13      706.16      756.21      8.81 o 
   0  -1  13      212.30      201.92      6.00 o 
   1  -1  13       97.08       97.84      2.83 o 
   2  -1  13       72.47       86.56      4.53 o 
   3  -1  13      798.66      770.19     14.28 o 
   4  -1  13      300.45      313.60      8.61 o 
   5  -1  13       13.26       11.33      2.95 o 
  -6   0  13       49.07       59.14      4.31 o 
  -5   0  13        3.89        1.59      2.04 o 
  -4   0  13        1.41        1.36      1.81 o 
  -3   0  13      146.02      158.61      5.66 o 
  -2   0  13      170.59      183.99      5.89 o 
  -1   0  13        4.38        1.70      1.47 o 
   0   0  13        2.25        1.80      1.19 o 
   1   0  13      567.85      608.60      7.99 o 
   2   0  13      704.30      715.89      8.93 o 
   3   0  13      221.46      235.19      7.36 o 
   4   0  13       73.52       88.37      4.99 o 
   5   0  13      324.80      331.96      9.29 o 
  -5   1  13      247.24      255.60      7.93 o 
  -4   1  13      308.08      323.57      8.61 o 
  -3   1  13      198.87      196.68      6.57 o 
  -2   1  13       86.98       83.61      4.31 o 
  -1   1  13      119.41      121.00      3.52 o 
   0   1  13      178.38      182.35      4.24 o 
   1   1  13       48.65       39.61      2.48 o 
   2   1  13       73.28       70.54      3.12 o 
   3   1  13     1446.16     1507.57     15.77 o 
   4   1  13      530.61      557.59      8.95 o 
  -4   2  13       32.05       23.79      3.40 o 
  -3   2  13      237.22      268.06      7.93 o 
  -2   2  13      117.55      123.49      5.66 o 
  -1   2  13      399.15      420.51     13.48 o 
   0   2  13        0.08       -0.47      1.35 o 
   1   2  13        2.29        2.61      1.60 o 
   2   2  13       28.66       34.42      2.55 o 
  -1 -10  14      268.09      312.70      8.61 o 
   0 -10  14       74.82       59.13      3.12 o 
   1 -10  14       44.93       44.47      4.76 o 
   2 -10  14        3.31        1.59      1.76 o 
   3 -10  14       17.49       19.27      2.32 o 
  -1  -9  14      219.10      221.27      4.97 o 
   0  -9  14        2.07        1.36      2.27 o 
   1  -9  14       18.42       17.62      2.27 o 
   2  -9  14       99.61      113.39      3.84 o 
   3  -9  14       26.86       29.56      4.65 o 
   4  -9  14      229.99      213.84      7.36 o 
  -5  -8  14        0.03        2.49      2.04 o 
  -2  -8  14       37.62       34.90      3.40 o 
  -1  -8  14       14.60       16.17      1.84 o 
   0  -8  14        7.78       14.24      4.42 o 
   1  -8  14      142.46      144.06      4.17 o 
   2  -8  14       28.71       26.26      2.32 o 
   3  -8  14        2.14        1.47      1.60 o 
   4  -8  14        9.45        8.82      2.00 o 
   5  -8  14       23.09       19.39      2.23 o 
  -5  -7  14      196.47      204.61      5.89 o 
  -2  -7  14       14.28       12.92      2.49 o 
  -1  -7  14       72.15       79.89      6.91 o 
   0  -7  14       89.13       88.09      3.28 o 
   1  -7  14        6.61        9.63      1.84 o 
   2  -7  14        1.06        3.63      1.60 o 
   3  -7  14      304.24      312.82      6.08 o 
   4  -7  14       15.79       10.05      1.90 o 
   5  -7  14        0.85        0.74      1.58 o 
  -6  -6  14      312.04      326.75      8.16 o 
  -5  -6  14       59.80       67.30      3.85 o 
  -4  -6  14       67.32       71.83      3.63 o 
  -2  -6  14      126.70      140.26      5.21 o 
  -1  -6  14        0.86        1.85      1.35 o 
   0  -6  14       36.41       33.63      2.32 o 
   1  -6  14      254.99      257.58      5.21 o 
   2  -6  14      224.81      220.72      5.32 o 
   3  -6  14       10.75        9.63      1.76 o 
   4  -6  14      111.74      105.54      9.86 o 
   5  -6  14      313.64      284.59      6.01 o 
   6  -6  14      122.80      109.95      4.01 o 
  -6  -5  14       10.54       13.82      2.72 o 
  -5  -5  14       92.21      103.33      4.53 o 
  -4  -5  14      591.32      586.65     10.42 o 
  -2  -5  14      219.07      209.82      6.12 o 
  -1  -5  14        6.67        4.82      3.06 o 
   0  -5  14      206.25      235.73      4.72 o 
   1  -5  14       17.16       15.07      2.95 o 
   2  -5  14        0.57        0.34      1.70 o 
   3  -5  14       17.11       11.55      1.92 o 
   4  -5  14        7.32        7.72      1.76 o 
   5  -5  14       37.00       39.09      2.95 o 
   6  -5  14       70.60       73.87      4.76 o 
  -6  -4  14        6.00        5.21      2.27 o 
  -5  -4  14      289.77      305.22      7.70 o 
  -4  -4  14       69.56       70.02      3.63 o 
  -3  -4  14      615.90      670.49     11.10 o 
  -2  -4  14      326.41      324.03      7.48 o 
  -1  -4  14       31.81       32.63      3.17 o 
   0  -4  14       53.29       37.84      3.40 o 
   1  -4  14      144.89      150.00      5.66 o 
   2  -4  14       29.29       31.04      3.40 o 
   3  -4  14        7.42        7.70      2.49 o 
   4  -4  14       76.58       78.40      4.53 o 
   5  -4  14       14.27       14.28      2.95 o 
  -6  -3  14      265.72      272.59      7.70 o 
  -5  -3  14        7.11        7.48      2.27 o 
  -4  -3  14       20.17       16.09      2.49 o 
  -3  -3  14       63.74       59.14      3.40 o 
  -2  -3  14      618.92      612.71     10.20 o 
  -1  -3  14       44.15       56.65      3.85 o 
   0  -3  14      209.51      217.08      6.57 o 
   1  -3  14      410.09      369.57      8.84 o 
   2  -3  14       28.43       32.40      3.40 o 
   3  -3  14       13.44       14.28      2.95 o 
   4  -3  14       37.57       37.39      3.63 o 
   5  -3  14       71.81       67.07      4.76 o 
  -6  -2  14      127.44      119.87      5.44 o 
  -5  -2  14      196.67      182.18      6.12 o 
  -4  -2  14       81.98       77.72      4.08 o 
  -3  -2  14      127.33      142.98      4.99 o 
  -2  -2  14        3.65        3.85      1.81 o 
  -1  -2  14      400.33      395.20      5.74 o 
   0  -2  14      453.69      463.61      9.74 o 
   1  -2  14      126.37      130.52      5.44 o 
   2  -2  14       12.23       10.42      2.72 o 
   3  -2  14      209.14      194.19      6.80 o 
   4  -2  14        3.23        6.80      2.72 o 
   5  -2  14        1.14       -1.36      2.27 o 
  -5  -1  14       46.14       42.15      3.85 o 
  -4  -1  14        0.54        0.00      2.04 o 
  -3  -1  14      112.01      109.44      4.76 o 
  -2  -1  14       78.46       77.49      4.08 o 
  -1  -1  14      175.77      182.81     12.80 o 
   0  -1  14        0.78        0.47      1.25 o 
   1  -1  14       74.25       73.87      4.53 o 
   2  -1  14       31.74       33.54      3.40 o 
   3  -1  14       33.61       34.44      3.85 o 
   4  -1  14        1.12        0.68      2.27 o 
  -4   0  14      310.54      317.00      8.38 o 
  -3   0  14      187.63      174.93      5.89 o 
  -2   0  14       35.70       35.35      3.17 o 
  -1   0  14      129.51      126.68      3.60 o 
   0   0  14       46.14       46.83      2.55 o 
   1   0  14      485.63      502.42      7.26 o 
   2   0  14        6.44        9.29      2.72 o 
   3   0  14      174.77      176.97      7.02 o 
  -2   1  14       92.33       90.41      4.76 o 
  -1   1  14      103.56      104.01      4.99 o 
   0   1  14      129.04      134.27      3.84 o 
   1   1  14        3.54        3.63      2.72 o 
  -1  -9  15       50.59       44.87      4.08 o 
   0  -9  15      215.97      227.24      5.21 o 
   1  -9  15       59.91       54.24      2.96 o 
   2  -9  15        0.61        1.35      1.68 o 
  -2  -8  15       67.32       71.15      4.53 o 
  -1  -8  15       62.15       54.84      3.85 o 
   0  -8  15        2.70        2.61      1.60 o 
   1  -8  15       26.91       25.58      2.61 o 
   2  -8  15       11.77       14.90      2.06 o 
   3  -8  15       20.47       16.96      2.16 o 
  -2  -7  15      104.13      116.70      4.99 o 
  -1  -7  15        4.69        8.38      2.49 o 
   0  -7  15       47.40       51.80      4.53 o 
   1  -7  15        1.05        1.59      1.60 o 
   2  -7  15      348.26      320.69      6.15 o 
   3  -7  15       45.66       51.43     10.76 o 
   4  -7  15       29.35       34.45      4.42 o 
  -2  -6  15       93.66       92.22      4.53 o 
  -1  -6  15        5.78        4.99      2.27 o 
   0  -6  15       10.61       12.59      1.84 o 
   1  -6  15       91.36       96.00      3.85 o 
   2  -6  15        1.72       -0.34      1.60 o 
   3  -6  15       84.97       96.83      3.76 o 
   4  -6  15      176.20      165.48      4.64 o 
  -1  -5  15       36.69       49.17      3.63 o 
   0  -5  15        0.53        1.13      2.04 o 
   1  -5  15      103.13       84.07      4.53 o 
   2  -5  15       46.43       53.93      4.31 o 
   3  -5  15       50.23       44.87      4.08 o 
   4  -5  15       44.72       38.75      4.08 o 
  -4  -4  15      114.16      144.11      4.99 o 
  -1  -4  15        2.20        0.45      2.04 o 
   0  -4  15      456.12      449.11      9.74 o 
   1  -4  15      313.29      348.95      8.61 o 
   2  -4  15       96.36       89.50      4.99 o 
   3  -4  15       35.17       34.90      3.85 o 
   4  -4  15       22.81       24.25      3.40 o 
  -4  -3  15      281.37      287.77      7.25 o 
  -3  -3  15       17.32       17.45      2.49 o 
  -1  -3  15      246.95      257.18      7.25 o 
   0  -3  15        3.19        3.40      2.27 o 
   1  -3  15        6.01        4.76      2.49 o 
   2  -3  15      155.04      141.39      5.89 o 
   3  -3  15      100.31      121.45      5.66 o 
  -3  -2  15       70.03       68.43      3.85 o 
  -2  -2  15      304.68      314.96      7.25 o 
  -1  -2  15        8.41        9.29      2.49 o 
   0  -2  15      106.91      130.06      5.44 o 
   1  -2  15       82.44       76.59      4.76 o 
   2  -2  15        7.06        9.52      2.72 o 
  -2  -1  15       11.99       15.18      2.49 o 
  -1  -1  15      397.04      402.20      8.61 o 
   0  -1  15      263.19      274.40      7.70 o 
   1  -1  15       11.96       10.65      2.72 o 
   0  -7  16        4.56        2.70      1.52 o 
  -1  -6  16        1.32        0.91      2.27 o 
   0  -6  16       23.37       25.15      3.17 o 
   1  -6  16        8.89        7.33      2.27 o 
  -1  -5  16      395.75      437.78      9.74 o 
   0  -5  16        1.20        3.17      2.49 o 
   1  -5  16      220.19      218.44      7.25 o 
   0  -4  16      308.33      314.96      8.38 o 
                                                 
